# Supplementary material for: Evolution of drought resistance strategies following the introduction of white clover (Trifolium repens L.)
Source: Ann Bot. 2025 Mar 6;135(7):1377–92. doi: 10.1093/aob/mcaf037 (PMC12358027; doi:10.1093/aob/mcaf037)
Supplement: mcaf037_suppl_Supplementary_Tables_S1-S9 [file mcaf037_suppl_supplementary_tables_s1-s9.xlsx]

## Sheet: TableS1
Table S1	Geographic and environmental characteristics of white clover populations.
City	Range	Pop	Well-Watered N Ind	Dry-down N Ind	Latitude	Longitude	Annual Mean Temperature (Cº)	Minimum Winter Temperature (Cº)	Annual Precipitation (mm)	Precip. Seasonality (mm)	Precip. Of Warmest Quarter (mm)	Annual Potential Evapotranspiration	Annual Aridity Index
Granada, Spain	EU	56	2	2	37.167	-3.59729	15.4	2.3	456	53	22	1759	2268
Girona, Spain	EU	155	1	2	41.9895	2.82265	15.4	4.5	733	28	159	1315	5334
Salamanca, Spain	EU	59	1	1	43.3544	-8.41717	14	6.7	1056	39	145	1088	9412
Koscian, Poland	EU	95	3	2	52.0934	16.6425	8.4	-5.8	526	34	197	852	6003
Lauenbruck, Germany	EU	88	1	1	53.2068	9.53416	8.5	-2.5	724	17	225	791	9459
Svenstrup, Denmark	EU	93	3	3	56.9516	9.86449	7.3	-4.6	695	22	187	707	8936
Stockholm, Sweden	EU	157	1	1	59.3536	18.0717	7	-4.9	528	30	175	763	7168
Lafayette, LA	NA	2	3	3	30.12	-92.0722	19.7	4.8	1503	17	465	1564	9973
Lafayette, LA	NA	1	2	2	30.3052	-92.01	19.5	4.6	1493	13	422	1550	10175
Poplarville, MS	NA	7	3	3	30.8464	-89.5448	18.9	3.5	1591	16	426	1488	10785
Pachuta, MS	NA	10	1	0	32.0426	-88.8808	17.6	0.7	1444	21	329	NA	NA
Caledonia, ON	NA	38	3	3	43.0615	-79.952	7.9	-9.1	892	12	238	979	9480
Acton, ON	NA	39	2	3	43.6438	-80.0314	6.4	-11	887	13	248	979	9480
Cochrane, ON	NA	47	0	1	49.0748	-81.0208	0.5	-25.2	863	24	270	761	11830
Precipitation seasonality is expressed as the coefficient of variation. Annual Potential Evapotranspiration and Annual aridity were not extracted for Pachuta, MS because this population did not contribute individuals in the dry-down treatment.

## Sheet: TableS2
Table S2	Mapping statistics from RNAseq experiment
Sample	Mapping Rate	Mapped Reads	Sequenced Reads	Latitude	Location	Treatment	Flat	Wilt VWC	Wilt Survival
TR1	0.0371	254005	22066640	High	EU	Drought	3	0.051	Y
TR12	0.0414	472893	37759756	Low	EU	Drought	3	0.079	Y
TR14	0.0351	249899	21336566	High	EU	Control	1
TR15	0.0315	511105	50007324	High	EU	Drought	3	0.054	Y
TR17	0.0452	276855	20028164	High	EU	Drought	3	0.031	Y
TR18	0.0536	713759	47532050	High	EU	Control	2
TR19	0.0539	1026827	62558170	High	EU	Drought	3	0.049	Y
TR20	0.0282	287010	29976020	High	EU	Control	1
TR21	0.0363	412434	33523402	High	EU	Drought	3	0.074	Y
TR23	0.0379	711966	58553920	High	EU	Drought	3	0.057	Y
TR24	0.0238	526163	61213866	High	EU	Control	1
TR25	0.0329	242312	29463402	Low	EU	Drought	3	0.057	Y
TR28	0.0278	308040	37990940	Low	EU	Control	1
TR29	0.0347	373377	36716798	Low	EU	Drought	3	0.052	Y
TR30	0.0435	201883	15098996	Low	EU	Control	2
TR31	0.0484	804079	54206420	Low	EU	Drought	3	0.044	Y
TR32	0.0429	774183	56370912	Low	EU	Control	2
TR43	0.0517	323625	20862856	High	EU	Drought	3	0.033	N
TR48	0.0493	711597	61942330	High	EU	Control	2
TR50	0.0557	1204201	74125536	High	NA	Drought	3	0.057	Y
TR61	0.0304	239804	24529202	HIgh	NA	Drought	3	0.038	Y
TR62	0.029	277943	28326270	HIgh	NA	Drought	4	0.052	N
TR64	0.0392	259143	22914668	HIgh	NA	Drought	4	0.057	Y
TR65	0.029	449339	42260912	HIgh	NA	Control	2
TR67	0.0584	351056	21253766	HIgh	NA	Drought	4	0.037	N
TR68	0.0184	94410	14138852	HIgh	NA	Control	2
TR69	0.0408	398118	30744360	HIgh	NA	Drought	4	0.024	N
TR70	0.0342	465520	44029934	HIgh	NA	Control	1
TR71	0.0335	227980	20747128	HIgh	NA	Drought	4	0.031	N
TR72	0.0696	366621	19638478	HIgh	NA	Control	1
TR73	0.031	368639	45304364	Low	NA	Control	1
TR74	0.031	203668	22232382	Low	NA	Drought	4	0.026	N
TR78	0.033	138159	13109712	Low	NA	Drought	4	0.052	Y
TR79	0.0428	652205	48892174	Low	NA	Control	2
TR8	0.0299	565880	57139786	Low	EU	Drought	3	0.064	Y
TR80	0.0198	176973	25437036	Low	NA	Drought	4	0.051	Y
TR82	0.0378	528124	46510228	Low	NA	Drought	4	0.049	Y
TR83	0.0421	1136350	82598286	Low	NA	Control	1
TR84	0.0303	250828	25724582	Low	NA	Drought	4	0.069	Y
TR85	0.0287	332534	34377836	Low	NA	Control	2
TR86	0.038	398392	36407988	Low	NA	Drought	4	0.022	N
TR87	0.028	413436	41209920	Low	NA	Control	1
TR88	0.028	564164	60746636	Low	NA	Drought	4	0.033	N
TR89	0.0513	350888	23560940	Low	NA	Control	2
TR9	0.0431	412199	30524710	Low	EU	Control	2
TR90	0.0444	454471	32231500	Low	NA	Drought	4	0.02	N
TR92	0.0383	472240	37498788	Low	NA	Control	2

## Sheet: TableS3
Table S3	Univariate model results examining associations between drought strategy phenotypes across ranges, latitudes, and treatments.
Response	Model	Random Variable	Covariate	Family/Link	Range				Latitude				Range:Latitude
					X2	df	P-value		X2	df	P-value		X2	df	P-value
Wilt VWC	lm	NA	NA	gaussian/identity	4.8495	1	0.03795		0.2575	1	0.61669		0.9401	1	0.34233
Wilt VWC	lmer	Population	NA	gaussian/identity	1.7236	1	0.2233		0.1536	1	0.7047		0.826	1	0.3883
Wilt VWC	lm	NA	leaf number	gaussian/identity	3.3954	1	0.0789		0.0112	1	0.9167		0.9994	1	0.3283
Wilt Survival	lm	NA	NA	binomial/logit	7.0956	1	0.01211		0.4099	1	0.51919		0.8091	1	0.36725
Wilt Survival	lmer	Population	NA	binomial/logit	0.9235	1	0.3366		0.0013	1	0.971		0.0001	1	0.9924
Wilt Survival	lm	NA	leaf number	binomial/logit	6.6844	1	0.01688		0.0321	1	0.85949		0.6998	1	0.41186

## Sheet: TableS4
Table S4	Univariate model results examining associations between drought strategy phenotypes with water-availability related variables of collection populations
Phenotype	Environmental Variable	Family	X2	df	P-Value
Wilt VWC	Potential Evapotranspiration	Gaussian	0.9036	1	0.3513
Wilt VWC	Aridity Index	Gaussian	2.3394	1	0.1392
Wilt VWC	Annual Precipitation	Gaussian	4.0313	1	0.05605
Wilt VWC	Precipitation Seasonality	Gaussian	1.4729	1	0.2367
Wilt Survival	Potential Evapotranspiration	Binomial	1.1019	1	0.29385
Wilt Survival	Aridity Index	Binomial	6.2223	1	0.01262
Wilt Survival	Annual Precipitation	Binomial	4.8939	1	0.02695
Wilt Survival	Precipitation Seasonality	Binomial	10.9688	1	0.0009266
All models include leaf number at day 1 of the experiment as a covariate

## Sheet: Table S5
Table S5	Summary of differentially expressed genes with associated modules and phenotypic associations.
Module	Transcript	Gene	Chromosome	Gene Start	Gene End	baseMean		Differential Expression Model							Phenotypic Association
								DESeq Contrast	log2FoldChange	lfcSE	stat	P-value	P-value (adj)		Phenotype	Beta	P
black	P8452_68082	CURT1A	CP125849.1	57641180	57643108	6.00201e+06		range_latitude	3.87338	1.44216	2.68582	0.00723515	0.0319108		Wilt VWC	0.00512505	0.144024
black	P8452_68082	CURT1A	CP125849.1	57641180	57643108	6.00201e+06		range_latitude	3.87338	1.44216	2.68582	0.00723515	0.0319108		Wilt Survival	0.114404	0.282091
black	P8452_68082	CURT1A	CP125849.1	57641180	57643108	6.00201e+06		range	-3.15327	0.753443	-4.18514	2.84987e-05	0.000121163		Wilt VWC	0.00512505	0.144024
black	P8452_68082	CURT1A	CP125849.1	57641180	57643108	6.00201e+06		condition_latitude	4.51699	1.38885	3.25234	0.00114461	0.00525542		Wilt VWC	0.00512505	0.144024
black	P8452_68082	CURT1A	CP125849.1	57641180	57643108	6.00201e+06		range	-3.15327	0.753443	-4.18514	2.84987e-05	0.000121163		Wilt Survival	0.114404	0.282091
black	P8452_68082	CURT1A	CP125849.1	57641180	57643108	6.00201e+06		condition	-7.27344	2.03814	-3.56867	0.000358797	0.00364964		Wilt Survival	0.114404	0.282091
black	P8452_68082	CURT1A	CP125849.1	57641180	57643108	6.00201e+06		condition	-7.27344	2.03814	-3.56867	0.000358797	0.00364964		Wilt VWC	0.00512505	0.144024
black	P8452_68082	CURT1A	CP125849.1	57641180	57643108	6.00201e+06		condition_latitude	4.51699	1.38885	3.25234	0.00114461	0.00525542		Wilt Survival	0.114404	0.282091
black	P8452_68082	CURT1A	CP125849.1	57641180	57643108	6.00201e+06		latitude	-2.9504	0.757188	-3.89652	9.75854e-05	0.000390256		Wilt Survival	0.114404	0.282091
black	P8452_68082	CURT1A	CP125849.1	57641180	57643108	6.00201e+06		condition_range	4.45874	1.40139	3.18166	0.00146433	0.0074793		Wilt Survival	0.114404	0.282091
black	P8452_68082	CURT1A	CP125849.1	57641180	57643108	6.00201e+06		latitude	-2.9504	0.757188	-3.89652	9.75854e-05	0.000390256		Wilt VWC	0.00512505	0.144024
black	P8452_68082	CURT1A	CP125849.1	57641180	57643108	6.00201e+06		condition_range	4.45874	1.40139	3.18166	0.00146433	0.0074793		Wilt VWC	0.00512505	0.144024
black	P8452_45269	FDC1	CP125845.1	767130	767588	537163		latitude	-3.40879	1.06764	-3.19282	0.0014089	0.00511124		Wilt VWC	0.00456863	0.171134
black	P8452_45269	FDC1	CP125845.1	767130	767588	537163		condition_latitude	5.66876	2.02215	2.80333	0.00505771	0.0213012		Wilt Survival	0.12301	0.22117
black	P8452_45269	FDC1	CP125845.1	767130	767588	537163		latitude	-3.40879	1.06764	-3.19282	0.0014089	0.00511124		Wilt Survival	0.12301	0.22117
black	P8452_45269	FDC1	CP125845.1	767130	767588	537163		condition	-7.86452	2.9013	-2.71069	0.00671442	0.0420795		Wilt Survival	0.12301	0.22117
black	P8452_45269	FDC1	CP125845.1	767130	767588	537163		condition	-7.86452	2.9013	-2.71069	0.00671442	0.0420795		Wilt VWC	0.00456863	0.171134
black	P8452_45269	FDC1	CP125845.1	767130	767588	537163		range_latitude	4.9503	2.09058	2.36791	0.0178889	0.0717454		Wilt VWC	0.00456863	0.171134
black	P8452_45269	FDC1	CP125845.1	767130	767588	537163		range	-3.71516	1.06809	-3.47833	0.000504544	0.00195563		Wilt Survival	0.12301	0.22117
black	P8452_45269	FDC1	CP125845.1	767130	767588	537163		condition_range	6.57314	2.01655	3.25959	0.00111572	0.00579409		Wilt VWC	0.00456863	0.171134
black	P8452_45269	FDC1	CP125845.1	767130	767588	537163		condition_range	6.57314	2.01655	3.25959	0.00111572	0.00579409		Wilt Survival	0.12301	0.22117
black	P8452_45269	FDC1	CP125845.1	767130	767588	537163		range_latitude	4.9503	2.09058	2.36791	0.0178889	0.0717454		Wilt Survival	0.12301	0.22117
black	P8452_45269	FDC1	CP125845.1	767130	767588	537163		range	-3.71516	1.06809	-3.47833	0.000504544	0.00195563		Wilt VWC	0.00456863	0.171134
black	P8452_45269	FDC1	CP125845.1	767130	767588	537163		condition_latitude	5.66876	2.02215	2.80333	0.00505771	0.0213012		Wilt VWC	0.00456863	0.171134
black	P8452_52491	GLO1	CP125846.1	39014564	39018196	1.53922e+06		condition_range	3.2413	1.38367	2.34255	0.0191526	0.0777498		Wilt VWC	0.00143182	0.706383
black	P8452_52491	GLO1	CP125846.1	39014564	39018196	249.341		latitude	-29.9996	2.96922	-10.1036	5.32767e-24	1.45124e-22		Wilt Survival	0.0614004	0.538531
black	P8452_52491	GLO1	CP125846.1	39014564	39018196	249.341		range	-30	2.94794	-10.1766	2.52241e-24	7.62248e-23		Wilt Survival	0.0614004	0.538531
black	P8452_52491	GLO1	CP125846.1	39014564	39018196	1.53922e+06		condition_latitude	3.31912	1.34877	2.46085	0.0138608	0.0535761		Wilt Survival	0.0379236	0.739483
black	P8452_52491	GLO1	CP125846.1	39014564	39018196	1.53922e+06		latitude	-2.42925	0.702279	-3.4591	0.000541993	0.00203365		Wilt VWC	0.00143182	0.706383
black	P8452_52491	GLO1	CP125846.1	39014564	39018196	1.53922e+06		condition_range	3.2413	1.38367	2.34255	0.0191526	0.0777498		Wilt Survival	0.0379236	0.739483
black	P8452_52491	GLO1	CP125846.1	39014564	39018196	1.53922e+06		latitude	-2.42925	0.702279	-3.4591	0.000541993	0.00203365		Wilt Survival	0.0379236	0.739483
black	P8452_52491	GLO1	CP125846.1	39014564	39018196	1.53922e+06		condition_latitude	3.31912	1.34877	2.46085	0.0138608	0.0535761		Wilt VWC	0.00143182	0.706383
black	P8452_52491	GLO1	CP125846.1	39014564	39018196	1.53922e+06		condition	-5.77349	1.94181	-2.97325	0.00294662	0.0203749		Wilt Survival	0.0379236	0.739483
black	P8452_52491	GLO1	CP125846.1	39014564	39018196	249.341		condition	30	8.20427	3.65663	0.000255552	0.00319261		Wilt Survival	0.0614004	0.538531
black	P8452_52491	GLO1	CP125846.1	39014564	39018196	249.341		latitude	-29.9996	2.96922	-10.1036	5.32767e-24	1.45124e-22		Wilt VWC	0.00527083	0.104475
black	P8452_52491	GLO1	CP125846.1	39014564	39018196	1.53922e+06		condition	-5.77349	1.94181	-2.97325	0.00294662	0.0203749		Wilt VWC	0.00143182	0.706383
black	P8452_52491	GLO1	CP125846.1	39014564	39018196	249.341		condition	30	8.20427	3.65663	0.000255552	0.00319261		Wilt VWC	0.00527083	0.104475
black	P8452_52491	GLO1	CP125846.1	39014564	39018196	249.341		range	-30	2.94794	-10.1766	2.52241e-24	7.62248e-23		Wilt VWC	0.00527083	0.104475
black	P8452_52491	GLO1	CP125846.1	39014564	39018196	1.53922e+06		range	-2.08505	0.718494	-2.90197	0.00370818	0.0134449		Wilt VWC	0.00143182	0.706383
black	P8452_52491	GLO1	CP125846.1	39014564	39018196	1.53922e+06		range	-2.08505	0.718494	-2.90197	0.00370818	0.0134449		Wilt Survival	0.0379236	0.739483
black	P8452_56561	GLO1	CP125847.1	30321216	30325127	2.51094e+06		condition	-6.77153	2.02746	-3.33991	0.000838042	0.00698586		Wilt VWC	0.00401719	0.239667
black	P8452_56561	GLO1	CP125847.1	30321216	30325127	2.51094e+06		range	-2.5517	0.757796	-3.36726	0.000759185	0.0029041		Wilt VWC	0.00401719	0.239667
black	P8452_56561	GLO1	CP125847.1	30321216	30325127	2.51094e+06		condition_latitude	4.16808	1.39437	2.98923	0.00279682	0.0122708		Wilt Survival	0.131669	0.197464
black	P8452_56561	GLO1	CP125847.1	30321216	30325127	2.51094e+06		latitude	-2.77197	0.74782	-3.70673	0.000209954	0.000816121		Wilt VWC	0.00401719	0.239667
black	P8452_56561	GLO1	CP125847.1	30321216	30325127	2.51094e+06		range	-2.5517	0.757796	-3.36726	0.000759185	0.0029041		Wilt Survival	0.131669	0.197464
black	P8452_56561	GLO1	CP125847.1	30321216	30325127	2.51094e+06		condition_latitude	4.16808	1.39437	2.98923	0.00279682	0.0122708		Wilt VWC	0.00401719	0.239667
black	P8452_56561	GLO1	CP125847.1	30321216	30325127	2.51094e+06		condition	-6.77153	2.02746	-3.33991	0.000838042	0.00698586		Wilt Survival	0.131669	0.197464
black	P8452_56561	GLO1	CP125847.1	30321216	30325127	2.51094e+06		latitude	-2.77197	0.74782	-3.70673	0.000209954	0.000816121		Wilt Survival	0.131669	0.197464
black	P8452_56561	GLO1	CP125847.1	30321216	30325127	2.51094e+06		condition_range	3.82874	1.43232	2.67309	0.00751553	0.0332056		Wilt VWC	0.00401719	0.239667
black	P8452_56561	GLO1	CP125847.1	30321216	30325127	2.51094e+06		condition_range	3.82874	1.43232	2.67309	0.00751553	0.0332056		Wilt Survival	0.131669	0.197464
black	P8452_67928	HIS2A	CP125849.1	56426447	56427010	386629		condition_range	5.33789	1.80183	2.96249	0.00305161	0.0147755		Wilt VWC	-0.00535379	0.123153
black	P8452_67928	HIS2A	CP125849.1	56426447	56427010	386629		condition_range	5.33789	1.80183	2.96249	0.00305161	0.0147755		Wilt Survival	-0.181482	0.0791278
black	P8452_67928	HIS2A	CP125849.1	56426447	56427010	386629		latitude	-2.64412	0.920191	-2.87345	0.00406015	0.0141709		Wilt Survival	-0.181482	0.0791278
black	P8452_67928	HIS2A	CP125849.1	56426447	56427010	386629		condition_latitude	5.80922	1.74295	3.33298	0.000859225	0.00400104		Wilt VWC	-0.00535379	0.123153
black	P8452_67928	HIS2A	CP125849.1	56426447	56427010	386629		range	-2.31546	0.929893	-2.49003	0.0127733	0.0443967		Wilt VWC	-0.00535379	0.123153
black	P8452_67928	HIS2A	CP125849.1	56426447	56427010	386629		condition_latitude	5.80922	1.74295	3.33298	0.000859225	0.00400104		Wilt Survival	-0.181482	0.0791278
black	P8452_67928	HIS2A	CP125849.1	56426447	56427010	386629		latitude	-2.64412	0.920191	-2.87345	0.00406015	0.0141709		Wilt VWC	-0.00535379	0.123153
black	P8452_67928	HIS2A	CP125849.1	56426447	56427010	386629		range	-2.31546	0.929893	-2.49003	0.0127733	0.0443967		Wilt Survival	-0.181482	0.0791278
black	P8452_19790	HIST1H3D	CP125840.1	6925549	6925860	4.26535e+06		condition_latitude	9.01689	2.08053	4.33394	1.46464e-05	8.44741e-05		Wilt Survival	-0.102505	0.309923
black	P8452_19790	HIST1H3D	CP125840.1	6925549	6925860	4.26535e+06		latitude	-5.3549	1.14303	-4.68484	2.80185e-06	1.23837e-05		Wilt Survival	-0.102505	0.309923
black	P8452_19790	HIST1H3D	CP125840.1	6925549	6925860	4.26535e+06		condition_range	8.74609	2.11765	4.13009	3.62623e-05	0.000226522		Wilt VWC	-0.0037433	0.264929
black	P8452_19790	HIST1H3D	CP125840.1	6925549	6925860	4.26535e+06		condition_latitude	9.01689	2.08053	4.33394	1.46464e-05	8.44741e-05		Wilt VWC	-0.0037433	0.264929
black	P8452_19790	HIST1H3D	CP125840.1	6925549	6925860	4.26535e+06		latitude	-5.3549	1.14303	-4.68484	2.80185e-06	1.23837e-05		Wilt VWC	-0.0037433	0.264929
black	P8452_19790	HIST1H3D	CP125840.1	6925549	6925860	4.26535e+06		range_latitude	6.78408	2.18731	3.10157	0.001925	0.00918781		Wilt VWC	-0.0037433	0.264929
black	P8452_19790	HIST1H3D	CP125840.1	6925549	6925860	4.26535e+06		condition	-8.79977	3.14842	-2.79499	0.00519021	0.0335653		Wilt VWC	-0.0037433	0.264929
black	P8452_19790	HIST1H3D	CP125840.1	6925549	6925860	4.26535e+06		range_latitude	6.78408	2.18731	3.10157	0.001925	0.00918781		Wilt Survival	-0.102505	0.309923
black	P8452_19790	HIST1H3D	CP125840.1	6925549	6925860	4.26535e+06		range	-5.68446	1.14413	-4.96837	6.75165e-07	3.08843e-06		Wilt VWC	-0.0037433	0.264929
black	P8452_19790	HIST1H3D	CP125840.1	6925549	6925860	4.26535e+06		condition	-8.79977	3.14842	-2.79499	0.00519021	0.0335653		Wilt Survival	-0.102505	0.309923
black	P8452_19790	HIST1H3D	CP125840.1	6925549	6925860	4.26535e+06		range	-5.68446	1.14413	-4.96837	6.75165e-07	3.08843e-06		Wilt Survival	-0.102505	0.309923
black	P8452_19790	HIST1H3D	CP125840.1	6925549	6925860	4.26535e+06		condition_range	8.74609	2.11765	4.13009	3.62623e-05	0.000226522		Wilt Survival	-0.102505	0.309923
black	P8452_01507	IIL1	CP125836.1	13193470	13200236	210859		condition	-11.2632	4.6565	-2.41882	0.0155708	0.0875874		Wilt Survival	-0.0399822	0.688697
black	P8452_01507	IIL1	CP125836.1	13193470	13200236	210859		range	-5.761	1.71228	-3.36453	0.000766752	0.0029326		Wilt Survival	-0.0399822	0.688697
black	P8452_01507	IIL1	CP125836.1	13193470	13200236	210859		condition	-11.2632	4.6565	-2.41882	0.0155708	0.0875874		Wilt VWC	0.00367369	0.263767
black	P8452_01507	IIL1	CP125836.1	13193470	13200236	210859		condition_range	8.23491	3.33809	2.46695	0.0136268	0.0569899		Wilt VWC	0.00367369	0.263767
black	P8452_01507	IIL1	CP125836.1	13193470	13200236	210859		condition_range	8.23491	3.33809	2.46695	0.0136268	0.0569899		Wilt Survival	-0.0399822	0.688697
black	P8452_01507	IIL1	CP125836.1	13193470	13200236	210859		latitude	-5.14353	1.68688	-3.04914	0.00229495	0.00818271		Wilt Survival	-0.0399822	0.688697
black	P8452_01507	IIL1	CP125836.1	13193470	13200236	210859		latitude	-5.14353	1.68688	-3.04914	0.00229495	0.00818271		Wilt VWC	0.00367369	0.263767
black	P8452_01507	IIL1	CP125836.1	13193470	13200236	41.4247		condition_latitude_range	-29.3947	4.32214	-6.80095	1.03928e-11	6.86575e-08		Wilt VWC	0.00367369	0.263767
black	P8452_01507	IIL1	CP125836.1	13193470	13200236	210859		range	-5.761	1.71228	-3.36453	0.000766752	0.0029326		Wilt VWC	0.00367369	0.263767
black	P8452_01507	IIL1	CP125836.1	13193470	13200236	41.4247		condition_latitude_range	-29.3947	4.32214	-6.80095	1.03928e-11	6.86575e-08		Wilt Survival	-0.0399822	0.688697
black	P8452_49767	LHCB2-1	CP125845.1	58577507	58578939	764.491		condition_latitude	-30	5.94295	-5.048	4.46469e-07	4.38418e-06		Wilt VWC	0.00507676	0.12161
black	P8452_49767	LHCB2-1	CP125845.1	58577507	58578939	764.491		condition_range	27.8654	5.98703	4.6543	3.25087e-06	2.43592e-05		Wilt VWC	0.00507676	0.12161
black	P8452_49767	LHCB2-1	CP125845.1	58577507	58578939	764.491		condition_latitude	-30	5.94295	-5.048	4.46469e-07	4.38418e-06		Wilt Survival	0.106199	0.286999
black	P8452_49767	LHCB2-1	CP125845.1	58577507	58578939	764.491		range_latitude	18.9164	5.93228	3.18872	0.00142906	0.00693603		Wilt VWC	0.00507676	0.12161
black	P8452_49767	LHCB2-1	CP125845.1	58577507	58578939	764.491		range	-9.07932	2.91699	-3.11257	0.00185469	0.00688101		Wilt Survival	0.106199	0.286999
black	P8452_49767	LHCB2-1	CP125845.1	58577507	58578939	764.491		range_latitude	18.9164	5.93228	3.18872	0.00142906	0.00693603		Wilt Survival	0.106199	0.286999
black	P8452_49767	LHCB2-1	CP125845.1	58577507	58578939	764.491		condition_range	27.8654	5.98703	4.6543	3.25087e-06	2.43592e-05		Wilt Survival	0.106199	0.286999
black	P8452_49767	LHCB2-1	CP125845.1	58577507	58578939	764.491		range	-9.07932	2.91699	-3.11257	0.00185469	0.00688101		Wilt VWC	0.00507676	0.12161
black	P8452_38529	MSRB2	CP125843.1	43680202	43681872	208882		condition_latitude	5.66677	2.47027	2.29399	0.0217912	0.0805787		Wilt Survival	0.0645734	0.524233
black	P8452_38529	MSRB2	CP125843.1	43680202	43681872	208882		range	-3.85906	1.27291	-3.03168	0.002432	0.00894689		Wilt Survival	0.0645734	0.524233
black	P8452_38529	MSRB2	CP125843.1	43680202	43681872	208882		range	-3.85906	1.27291	-3.03168	0.002432	0.00894689		Wilt VWC	0.00109603	0.746593
black	P8452_38529	MSRB2	CP125843.1	43680202	43681872	208882		latitude	-3.84601	1.26282	-3.04557	0.00232242	0.00827536		Wilt VWC	0.00109603	0.746593
black	P8452_38529	MSRB2	CP125843.1	43680202	43681872	208882		range_latitude	6.09214	2.48462	2.45194	0.0142088	0.0590115		Wilt VWC	0.00109603	0.746593
black	P8452_38529	MSRB2	CP125843.1	43680202	43681872	208882		condition_latitude	5.66677	2.47027	2.29399	0.0217912	0.0805787		Wilt VWC	0.00109603	0.746593
black	P8452_38529	MSRB2	CP125843.1	43680202	43681872	208882		range_latitude	6.09214	2.48462	2.45194	0.0142088	0.0590115		Wilt Survival	0.0645734	0.524233
black	P8452_38529	MSRB2	CP125843.1	43680202	43681872	208882		latitude	-3.84601	1.26282	-3.04557	0.00232242	0.00827536		Wilt Survival	0.0645734	0.524233
black	P8452_38529	MSRB2	CP125843.1	43680202	43681872	208882		condition_range	6.92173	2.46816	2.80441	0.00504085	0.0231937		Wilt Survival	0.0645734	0.524233
black	P8452_38529	MSRB2	CP125843.1	43680202	43681872	208882		condition_range	6.92173	2.46816	2.80441	0.00504085	0.0231937		Wilt VWC	0.00109603	0.746593
black	P8452_02201	P8452_02201	CP125836.1	20100706	20103072	202486		condition_latitude	5.60875	2.03193	2.76031	0.00577467	0.0240547		Wilt Survival	-0.140702	0.21746
black	P8452_02201	P8452_02201	CP125836.1	20100706	20103072	202486		range_latitude	5.15346	2.07132	2.48801	0.012846	0.0539084		Wilt Survival	-0.140702	0.21746
black	P8452_02201	P8452_02201	CP125836.1	20100706	20103072	202486		condition_range	5.57843	2.04615	2.72631	0.00640477	0.0287659		Wilt Survival	-0.140702	0.21746
black	P8452_02201	P8452_02201	CP125836.1	20100706	20103072	202486		range	-3.22287	1.05171	-3.06441	0.00218098	0.00804876		Wilt Survival	-0.140702	0.21746
black	P8452_02201	P8452_02201	CP125836.1	20100706	20103072	202486		latitude	-2.82842	1.06068	-2.66662	0.00766189	0.026019		Wilt VWC	-0.00456297	0.230698
black	P8452_02201	P8452_02201	CP125836.1	20100706	20103072	202486		range_latitude	5.15346	2.07132	2.48801	0.012846	0.0539084		Wilt VWC	-0.00456297	0.230698
black	P8452_02201	P8452_02201	CP125836.1	20100706	20103072	202486		range	-3.22287	1.05171	-3.06441	0.00218098	0.00804876		Wilt VWC	-0.00456297	0.230698
black	P8452_02201	P8452_02201	CP125836.1	20100706	20103072	202486		condition_range	5.57843	2.04615	2.72631	0.00640477	0.0287659		Wilt VWC	-0.00456297	0.230698
black	P8452_02201	P8452_02201	CP125836.1	20100706	20103072	202486		condition_latitude	5.60875	2.03193	2.76031	0.00577467	0.0240547		Wilt VWC	-0.00456297	0.230698
black	P8452_02201	P8452_02201	CP125836.1	20100706	20103072	202486		latitude	-2.82842	1.06068	-2.66662	0.00766189	0.026019		Wilt Survival	-0.140702	0.21746
black	P8452_03046	P8452_03046	CP125836.1	30580504	30582309	1.36622e+06		range	-2.91618	0.797846	-3.65507	0.000257117	0.00101723		Wilt Survival	0.134962	0.172443
black	P8452_03046	P8452_03046	CP125836.1	30580504	30582309	1.36622e+06		latitude	-2.93306	0.793665	-3.69559	0.000219375	0.000851422		Wilt VWC	0.00552825	0.0900726
black	P8452_03046	P8452_03046	CP125836.1	30580504	30582309	1.36622e+06		condition	-8.05227	2.14708	-3.75033	0.000176599	0.00319261		Wilt VWC	0.00552825	0.0900726
black	P8452_03046	P8452_03046	CP125836.1	30580504	30582309	1.36622e+06		latitude	-2.93306	0.793665	-3.69559	0.000219375	0.000851422		Wilt Survival	0.134962	0.172443
black	P8452_03046	P8452_03046	CP125836.1	30580504	30582309	1.36622e+06		condition	-8.05227	2.14708	-3.75033	0.000176599	0.00319261		Wilt Survival	0.134962	0.172443
black	P8452_03046	P8452_03046	CP125836.1	30580504	30582309	1.36622e+06		range	-2.91618	0.797846	-3.65507	0.000257117	0.00101723		Wilt VWC	0.00552825	0.0900726
black	P8452_03065	P8452_03065	CP125836.1	30897832	30901603	889770		condition	-6.94376	2.72596	-2.54727	0.0108569	0.0641296		Wilt VWC	-0.00480926	0.162541
black	P8452_03065	P8452_03065	CP125836.1	30897832	30901603	889770		condition_latitude	8.36476	1.76284	4.74506	2.08443e-06	1.37998e-05		Wilt VWC	-0.00480926	0.162541
black	P8452_03065	P8452_03065	CP125836.1	30897832	30901603	889770		range_latitude	7.68891	1.82987	4.20188	2.64707e-05	0.000170115		Wilt VWC	-0.00480926	0.162541
black	P8452_03065	P8452_03065	CP125836.1	30897832	30901603	889770		latitude	-4.30801	0.986249	-4.36808	1.25342e-05	5.35891e-05		Wilt Survival	-0.133691	0.196959
black	P8452_03065	P8452_03065	CP125836.1	30897832	30901603	889770		latitude	-4.30801	0.986249	-4.36808	1.25342e-05	5.35891e-05		Wilt VWC	-0.00480926	0.162541
black	P8452_03065	P8452_03065	CP125836.1	30897832	30901603	889770		range	-4.7726	0.978438	-4.87778	1.07286e-06	4.87125e-06		Wilt VWC	-0.00480926	0.162541
black	P8452_03065	P8452_03065	CP125836.1	30897832	30901603	889770		condition	-6.94376	2.72596	-2.54727	0.0108569	0.0641296		Wilt Survival	-0.133691	0.196959
black	P8452_03065	P8452_03065	CP125836.1	30897832	30901603	889770		condition_range	8.97147	1.76193	5.09184	3.54605e-07	6.44838e-06		Wilt VWC	-0.00480926	0.162541
black	P8452_03065	P8452_03065	CP125836.1	30897832	30901603	889770		range_latitude	7.68891	1.82987	4.20188	2.64707e-05	0.000170115		Wilt Survival	-0.133691	0.196959
black	P8452_03065	P8452_03065	CP125836.1	30897832	30901603	889770		condition_range	8.97147	1.76193	5.09184	3.54605e-07	6.44838e-06		Wilt Survival	-0.133691	0.196959
black	P8452_03065	P8452_03065	CP125836.1	30897832	30901603	889770		range	-4.7726	0.978438	-4.87778	1.07286e-06	4.87125e-06		Wilt Survival	-0.133691	0.196959
black	P8452_03065	P8452_03065	CP125836.1	30897832	30901603	889770		condition_latitude	8.36476	1.76284	4.74506	2.08443e-06	1.37998e-05		Wilt Survival	-0.133691	0.196959
black	P8452_05851	P8452_05851	CP125837.1	1462070	1462568	7.51491e+06		condition	-8.55251	2.30937	-3.7034	0.000212726	0.00319261		Wilt Survival	0.172538	0.0764477
black	P8452_05851	P8452_05851	CP125837.1	1462070	1462568	7.51491e+06		condition_range	4.99382	1.56962	3.18156	0.00146486	0.00748124		Wilt VWC	0.00880333	0.00421563
black	P8452_05851	P8452_05851	CP125837.1	1462070	1462568	7.51491e+06		range	-4.6188	0.86485	-5.34058	9.26503e-08	4.34898e-07		Wilt VWC	0.00880333	0.00421563
black	P8452_05851	P8452_05851	CP125837.1	1462070	1462568	7.51491e+06		range_latitude	4.32057	1.62205	2.66365	0.0077299	0.0339231		Wilt VWC	0.00880333	0.00421563
black	P8452_05851	P8452_05851	CP125837.1	1462070	1462568	7.51491e+06		condition_range	4.99382	1.56962	3.18156	0.00146486	0.00748124		Wilt Survival	0.172538	0.0764477
black	P8452_05851	P8452_05851	CP125837.1	1462070	1462568	7.51491e+06		latitude	-4.36888	0.8554	-5.10742	3.26593e-07	1.48947e-06		Wilt VWC	0.00880333	0.00421563
black	P8452_05851	P8452_05851	CP125837.1	1462070	1462568	7.51491e+06		latitude	-4.36888	0.8554	-5.10742	3.26593e-07	1.48947e-06		Wilt Survival	0.172538	0.0764477
black	P8452_05851	P8452_05851	CP125837.1	1462070	1462568	7.51491e+06		condition_latitude	4.5944	1.56817	2.92979	0.00339192	0.01473		Wilt Survival	0.172538	0.0764477
black	P8452_05851	P8452_05851	CP125837.1	1462070	1462568	7.51491e+06		condition_latitude	4.5944	1.56817	2.92979	0.00339192	0.01473		Wilt VWC	0.00880333	0.00421563
black	P8452_05851	P8452_05851	CP125837.1	1462070	1462568	7.51491e+06		range_latitude	4.32057	1.62205	2.66365	0.0077299	0.0339231		Wilt Survival	0.172538	0.0764477
black	P8452_05851	P8452_05851	CP125837.1	1462070	1462568	7.51491e+06		range	-4.6188	0.86485	-5.34058	9.26503e-08	4.34898e-07		Wilt Survival	0.172538	0.0764477
black	P8452_05851	P8452_05851	CP125837.1	1462070	1462568	7.51491e+06		condition	-8.55251	2.30937	-3.7034	0.000212726	0.00319261		Wilt VWC	0.00880333	0.00421563
black	P8452_06542	P8452_06542	CP125837.1	7540004	7541135	1.07062e+07		range	-1.71621	0.668913	-2.56567	0.0102978	0.0361098		Wilt VWC	0.00101656	0.78257
black	P8452_06542	P8452_06542	CP125837.1	7540004	7541135	1.07062e+07		condition_latitude	4.18724	1.27402	3.28664	0.00101392	0.00468362		Wilt Survival	0.0046859	0.966199
black	P8452_06542	P8452_06542	CP125837.1	7540004	7541135	1.07062e+07		condition_range	3.78353	1.29907	2.91249	0.00358564	0.0171399		Wilt VWC	0.00101656	0.78257
black	P8452_06542	P8452_06542	CP125837.1	7540004	7541135	1.07062e+07		condition_latitude	4.18724	1.27402	3.28664	0.00101392	0.00468362		Wilt VWC	0.00101656	0.78257
black	P8452_06542	P8452_06542	CP125837.1	7540004	7541135	1.07062e+07		range	-1.71621	0.668913	-2.56567	0.0102978	0.0361098		Wilt Survival	0.0046859	0.966199
black	P8452_06542	P8452_06542	CP125837.1	7540004	7541135	1.07062e+07		condition_range	3.78353	1.29907	2.91249	0.00358564	0.0171399		Wilt Survival	0.0046859	0.966199
black	P8452_08323	P8452_08323	CP125837.1	26051246	26052346	1.55956e+06		latitude	-2.44738	0.850287	-2.87829	0.00399831	0.0139648		Wilt VWC	-0.00170949	0.609793
black	P8452_08323	P8452_08323	CP125837.1	26051246	26052346	1.55956e+06		condition	-5.81217	2.3423	-2.48139	0.0130869	0.0754308		Wilt Survival	-0.0241616	0.810371
black	P8452_08323	P8452_08323	CP125837.1	26051246	26052346	1.55956e+06		range_latitude	3.83312	1.68802	2.27077	0.0231606	0.0884709		Wilt VWC	-0.00170949	0.609793
black	P8452_08323	P8452_08323	CP125837.1	26051246	26052346	1.55956e+06		range	-2.16666	0.861255	-2.5157	0.0118797	0.0414427		Wilt Survival	-0.0241616	0.810371
black	P8452_08323	P8452_08323	CP125837.1	26051246	26052346	1.55956e+06		latitude	-2.44738	0.850287	-2.87829	0.00399831	0.0139648		Wilt Survival	-0.0241616	0.810371
black	P8452_08323	P8452_08323	CP125837.1	26051246	26052346	1.55956e+06		condition	-5.81217	2.3423	-2.48139	0.0130869	0.0754308		Wilt VWC	-0.00170949	0.609793
black	P8452_08323	P8452_08323	CP125837.1	26051246	26052346	1.55956e+06		range_latitude	3.83312	1.68802	2.27077	0.0231606	0.0884709		Wilt Survival	-0.0241616	0.810371
black	P8452_08323	P8452_08323	CP125837.1	26051246	26052346	1.55956e+06		range	-2.16666	0.861255	-2.5157	0.0118797	0.0414427		Wilt VWC	-0.00170949	0.609793
black	P8452_08712	P8452_08712	CP125837.1	31039706	31041508	1.02578e+07		range	-5.81933	0.977702	-5.95205	2.64807e-09	1.31719e-08		Wilt Survival	0.139011	0.170346
black	P8452_08712	P8452_08712	CP125837.1	31039706	31041508	1.02578e+07		condition_latitude	6.81713	1.75186	3.89137	9.96777e-05	0.000513971		Wilt Survival	0.139011	0.170346
black	P8452_08712	P8452_08712	CP125837.1	31039706	31041508	1.02578e+07		latitude	-5.56487	0.976065	-5.70134	1.18872e-08	5.69906e-08		Wilt Survival	0.139011	0.170346
black	P8452_08712	P8452_08712	CP125837.1	31039706	31041508	1.02578e+07		condition_latitude	6.81713	1.75186	3.89137	9.96777e-05	0.000513971		Wilt VWC	0.00700118	0.0329876
black	P8452_08712	P8452_08712	CP125837.1	31039706	31041508	1.02578e+07		condition_range	6.37933	1.77907	3.58577	0.000336082	0.00185662		Wilt Survival	0.139011	0.170346
black	P8452_08712	P8452_08712	CP125837.1	31039706	31041508	1.02578e+07		condition	-9.81727	2.64392	-3.71315	0.000204693	0.00319261		Wilt Survival	0.139011	0.170346
black	P8452_08712	P8452_08712	CP125837.1	31039706	31041508	1.02578e+07		range	-5.81933	0.977702	-5.95205	2.64807e-09	1.31719e-08		Wilt VWC	0.00700118	0.0329876
black	P8452_08712	P8452_08712	CP125837.1	31039706	31041508	1.02578e+07		latitude	-5.56487	0.976065	-5.70134	1.18872e-08	5.69906e-08		Wilt VWC	0.00700118	0.0329876
black	P8452_08712	P8452_08712	CP125837.1	31039706	31041508	1.02578e+07		range_latitude	6.46098	1.81955	3.55087	0.000383965	0.00200748		Wilt VWC	0.00700118	0.0329876
black	P8452_08712	P8452_08712	CP125837.1	31039706	31041508	1.02578e+07		condition	-9.81727	2.64392	-3.71315	0.000204693	0.00319261		Wilt VWC	0.00700118	0.0329876
black	P8452_08712	P8452_08712	CP125837.1	31039706	31041508	1.02578e+07		condition_range	6.37933	1.77907	3.58577	0.000336082	0.00185662		Wilt VWC	0.00700118	0.0329876
black	P8452_08712	P8452_08712	CP125837.1	31039706	31041508	1.02578e+07		range_latitude	6.46098	1.81955	3.55087	0.000383965	0.00200748		Wilt Survival	0.139011	0.170346
black	P8452_08741	P8452_08741	CP125837.1	31578540	31582538	127128		range	-3.97032	1.33663	-2.97039	0.00297421	0.0108676		Wilt Survival	0.0701568	0.479989
black	P8452_08741	P8452_08741	CP125837.1	31578540	31582538	153.485		latitude	19.6148	2.97925	6.5838	4.5858e-11	2.42636e-10
black	P8452_08741	P8452_08741	CP125837.1	31578540	31582538	127128		condition	-11.9413	3.57957	-3.33597	0.000850034	0.00706006		Wilt VWC	0.00243963	0.461072
black	P8452_08741	P8452_08741	CP125837.1	31578540	31582538	153.485		condition	-26.4744	8.2673	-3.20231	0.00136332	0.0104318
black	P8452_08741	P8452_08741	CP125837.1	31578540	31582538	127128		latitude	-4.01873	1.33973	-2.99967	0.00270276	0.00957968		Wilt VWC	0.00243963	0.461072
black	P8452_08741	P8452_08741	CP125837.1	31578540	31582538	127128		latitude	-4.01873	1.33973	-2.99967	0.00270276	0.00957968		Wilt Survival	0.0701568	0.479989
black	P8452_08741	P8452_08741	CP125837.1	31578540	31582538	127128		condition	-11.9413	3.57957	-3.33597	0.000850034	0.00706006		Wilt Survival	0.0701568	0.479989
black	P8452_08741	P8452_08741	CP125837.1	31578540	31582538	153.485		range	19.6965	2.95982	6.65462	2.84033e-11	1.52369e-10
black	P8452_08741	P8452_08741	CP125837.1	31578540	31582538	127128		range	-3.97032	1.33663	-2.97039	0.00297421	0.0108676		Wilt VWC	0.00243963	0.461072
black	P8452_08741	P8452_08741	CP125837.1	31578540	31582538	153.485		range_latitude	30	5.99505	5.00412	5.61165e-07	5.71723e-06
black	P8452_11486	P8452_11486	CP125838.1	2172635	2173135	1.31988e+06		range	-3.00342	0.852273	-3.52401	0.000425064	0.00165638		Wilt VWC	0.00125598	0.741683
black	P8452_11486	P8452_11486	CP125838.1	2172635	2173135	1.31988e+06		condition_range	4.51045	1.62173	2.78125	0.00541494	0.0247244		Wilt VWC	0.00125598	0.741683
black	P8452_11486	P8452_11486	CP125838.1	2172635	2173135	1.31988e+06		range_latitude	3.76282	1.66284	2.26289	0.0236426	0.0899458		Wilt VWC	0.00125598	0.741683
black	P8452_11486	P8452_11486	CP125838.1	2172635	2173135	1.31988e+06		condition_range	4.51045	1.62173	2.78125	0.00541494	0.0247244		Wilt Survival	0.0773965	0.496592
black	P8452_11486	P8452_11486	CP125838.1	2172635	2173135	1.31988e+06		condition	-6.93032	2.31554	-2.99296	0.00276288	0.0192661		Wilt VWC	0.00125598	0.741683
black	P8452_11486	P8452_11486	CP125838.1	2172635	2173135	1.31988e+06		condition	-6.93032	2.31554	-2.99296	0.00276288	0.0192661		Wilt Survival	0.0773965	0.496592
black	P8452_11486	P8452_11486	CP125838.1	2172635	2173135	1.31988e+06		range	-3.00342	0.852273	-3.52401	0.000425064	0.00165638		Wilt Survival	0.0773965	0.496592
black	P8452_11486	P8452_11486	CP125838.1	2172635	2173135	1.31988e+06		latitude	-2.93734	0.857634	-3.42493	0.000614952	0.00229779		Wilt VWC	0.00125598	0.741683
black	P8452_11486	P8452_11486	CP125838.1	2172635	2173135	1.31988e+06		latitude	-2.93734	0.857634	-3.42493	0.000614952	0.00229779		Wilt Survival	0.0773965	0.496592
black	P8452_11486	P8452_11486	CP125838.1	2172635	2173135	1.31988e+06		condition_latitude	5.50273	1.56867	3.50789	0.000451676	0.00217314		Wilt Survival	0.0773965	0.496592
black	P8452_11486	P8452_11486	CP125838.1	2172635	2173135	1.31988e+06		range_latitude	3.76282	1.66284	2.26289	0.0236426	0.0899458		Wilt Survival	0.0773965	0.496592
black	P8452_11486	P8452_11486	CP125838.1	2172635	2173135	1.31988e+06		condition_latitude	5.50273	1.56867	3.50789	0.000451676	0.00217314		Wilt VWC	0.00125598	0.741683
black	P8452_11964	P8452_11964	CP125838.1	6070253	6072620	605950		condition_latitude	4.95469	1.89917	2.60888	0.00908393	0.0364263		Wilt Survival	0.187661	0.0614167
black	P8452_11964	P8452_11964	CP125838.1	6070253	6072620	605950		condition	-9.81931	2.70396	-3.63145	0.000281831	0.00319261		Wilt Survival	0.187661	0.0614167
black	P8452_11964	P8452_11964	CP125838.1	6070253	6072620	605950		range	-4.22416	0.989229	-4.27015	1.95341e-05	8.38375e-05		Wilt VWC	0.00725943	0.0276477
black	P8452_11964	P8452_11964	CP125838.1	6070253	6072620	605950		condition_latitude	4.95469	1.89917	2.60888	0.00908393	0.0364263		Wilt VWC	0.00725943	0.0276477
black	P8452_11964	P8452_11964	CP125838.1	6070253	6072620	605950		range	-4.22416	0.989229	-4.27015	1.95341e-05	8.38375e-05		Wilt Survival	0.187661	0.0614167
black	P8452_11964	P8452_11964	CP125838.1	6070253	6072620	605950		latitude	-3.72175	1.00669	-3.69701	0.000218151	0.000846934		Wilt VWC	0.00725943	0.0276477
black	P8452_11964	P8452_11964	CP125838.1	6070253	6072620	605950		condition	-9.81931	2.70396	-3.63145	0.000281831	0.00319261		Wilt VWC	0.00725943	0.0276477
black	P8452_11964	P8452_11964	CP125838.1	6070253	6072620	605950		condition_range	4.63277	1.90447	2.43258	0.0149915	0.0622156		Wilt VWC	0.00725943	0.0276477
black	P8452_11964	P8452_11964	CP125838.1	6070253	6072620	605950		latitude	-3.72175	1.00669	-3.69701	0.000218151	0.000846934		Wilt Survival	0.187661	0.0614167
black	P8452_11964	P8452_11964	CP125838.1	6070253	6072620	605950		condition_range	4.63277	1.90447	2.43258	0.0149915	0.0622156		Wilt Survival	0.187661	0.0614167
black	P8452_17482	P8452_17482	CP125839.1	28480802	28481992	25197		condition	-7.8144	2.75986	-2.83145	0.00463375	0.0304288		Wilt VWC	-3.01868e-05	0.993532
black	P8452_17482	P8452_17482	CP125839.1	28480802	28481992	25197		condition	-7.8144	2.75986	-2.83145	0.00463375	0.0304288		Wilt Survival	-0.146408	0.181235
black	P8452_18805	P8452_18805	CP125839.1	49882935	49884502	228460		latitude	-2.32121	0.934459	-2.48401	0.0129911	0.0431625		Wilt VWC	-0.00337342	0.348604
black	P8452_18805	P8452_18805	CP125839.1	49882935	49884502	228460		range	-2.29204	0.934403	-2.45295	0.014169	0.049014		Wilt VWC	-0.00337342	0.348604
black	P8452_18805	P8452_18805	CP125839.1	49882935	49884502	228460		condition_latitude	4.20707	1.83154	2.29702	0.0216178	0.0799847		Wilt Survival	-0.10276	0.341003
black	P8452_18805	P8452_18805	CP125839.1	49882935	49884502	228460		condition_latitude	4.20707	1.83154	2.29702	0.0216178	0.0799847		Wilt VWC	-0.00337342	0.348604
black	P8452_18805	P8452_18805	CP125839.1	49882935	49884502	228460		latitude	-2.32121	0.934459	-2.48401	0.0129911	0.0431625		Wilt Survival	-0.10276	0.341003
black	P8452_18805	P8452_18805	CP125839.1	49882935	49884502	228460		range	-2.29204	0.934403	-2.45295	0.014169	0.049014		Wilt Survival	-0.10276	0.341003
black	P8452_19433	P8452_19433	CP125840.1	3809987	3810304	2.90952e+07		condition_latitude	4.91302	1.36387	3.60226	0.000315467	0.00154037		Wilt Survival	0.0749549	0.512066
black	P8452_19433	P8452_19433	CP125840.1	3809987	3810304	2.90952e+07		latitude	-2.36616	0.744875	-3.17658	0.00149021	0.00539608		Wilt Survival	0.0749549	0.512066
black	P8452_19433	P8452_19433	CP125840.1	3809987	3810304	2.90952e+07		range_latitude	4.06726	1.41944	2.8654	0.00416477	0.0190512		Wilt VWC	0.0025011	0.511696
black	P8452_19433	P8452_19433	CP125840.1	3809987	3810304	2.90952e+07		latitude	-2.36616	0.744875	-3.17658	0.00149021	0.00539608		Wilt VWC	0.0025011	0.511696
black	P8452_19433	P8452_19433	CP125840.1	3809987	3810304	2.90952e+07		condition_latitude	4.91302	1.36387	3.60226	0.000315467	0.00154037		Wilt VWC	0.0025011	0.511696
black	P8452_19433	P8452_19433	CP125840.1	3809987	3810304	2.90952e+07		condition_range	4.68147	1.38468	3.38091	0.000722471	0.00384123		Wilt VWC	0.0025011	0.511696
black	P8452_19433	P8452_19433	CP125840.1	3809987	3810304	2.90952e+07		range	-2.61586	0.734273	-3.56251	0.000367319	0.00143805		Wilt VWC	0.0025011	0.511696
black	P8452_19433	P8452_19433	CP125840.1	3809987	3810304	2.90952e+07		range_latitude	4.06726	1.41944	2.8654	0.00416477	0.0190512		Wilt Survival	0.0749549	0.512066
black	P8452_19433	P8452_19433	CP125840.1	3809987	3810304	2.90952e+07		condition	-5.51604	2.02157	-2.7286	0.00636045	0.0401213		Wilt Survival	0.0749549	0.512066
black	P8452_19433	P8452_19433	CP125840.1	3809987	3810304	2.90952e+07		range	-2.61586	0.734273	-3.56251	0.000367319	0.00143805		Wilt Survival	0.0749549	0.512066
black	P8452_19433	P8452_19433	CP125840.1	3809987	3810304	2.90952e+07		condition	-5.51604	2.02157	-2.7286	0.00636045	0.0401213		Wilt VWC	0.0025011	0.511696
black	P8452_19433	P8452_19433	CP125840.1	3809987	3810304	2.90952e+07		condition_range	4.68147	1.38468	3.38091	0.000722471	0.00384123		Wilt Survival	0.0749549	0.512066
black	P8452_19909	P8452_19909	CP125840.1	7947493	7955674	3.78544e+06		latitude	-2.4737	0.768313	-3.21965	0.00128348	0.0046748		Wilt Survival	0.0168999	0.865605
black	P8452_19909	P8452_19909	CP125840.1	7947493	7955674	37208.4		condition_latitude	-24.7003	5.94258	-4.1565	3.23167e-05	0.000177086		Wilt Survival	-0.00380953	0.969716
black	P8452_19909	P8452_19909	CP125840.1	7947493	7955674	3.78544e+06		condition	-6.97264	2.05193	-3.39808	0.000678602	0.00588016		Wilt Survival	0.0168999	0.865605
black	P8452_19909	P8452_19909	CP125840.1	7947493	7955674	3.78544e+06		condition	-6.97264	2.05193	-3.39808	0.000678602	0.00588016		Wilt VWC	0.00557055	0.0838456
black	P8452_19909	P8452_19909	CP125840.1	7947493	7955674	37208.4		condition_range	-26.4218	5.99321	-4.40863	1.04026e-05	7.1099e-05		Wilt VWC	-0.000698974	0.834423
black	P8452_19909	P8452_19909	CP125840.1	7947493	7955674	37208.4		condition_range	-26.4218	5.99321	-4.40863	1.04026e-05	7.1099e-05		Wilt Survival	-0.00380953	0.969716
black	P8452_19909	P8452_19909	CP125840.1	7947493	7955674	37208.4		condition_latitude	-24.7003	5.94258	-4.1565	3.23167e-05	0.000177086		Wilt VWC	-0.000698974	0.834423
black	P8452_19909	P8452_19909	CP125840.1	7947493	7955674	3.78544e+06		range	-1.94719	0.785361	-2.47936	0.0131619	0.0456906		Wilt VWC	0.00557055	0.0838456
black	P8452_19909	P8452_19909	CP125840.1	7947493	7955674	3.78544e+06		range	-1.94719	0.785361	-2.47936	0.0131619	0.0456906		Wilt Survival	0.0168999	0.865605
black	P8452_19909	P8452_19909	CP125840.1	7947493	7955674	3.78544e+06		latitude	-2.4737	0.768313	-3.21965	0.00128348	0.0046748		Wilt VWC	0.00557055	0.0838456
black	P8452_20839	P8452_20839	CP125840.1	16286577	16289642	284652		condition_range	3.94852	1.69261	2.3328	0.0196585	0.0795921		Wilt Survival	0.114398	0.24752
black	P8452_20839	P8452_20839	CP125840.1	16286577	16289642	284652		condition	-7.82205	2.39883	-3.26077	0.0011111	0.00880345		Wilt Survival	0.114398	0.24752
black	P8452_20839	P8452_20839	CP125840.1	16286577	16289642	284652		range	-3.40571	0.878004	-3.87892	0.000104922	0.000427939		Wilt VWC	0.00284008	0.392346
black	P8452_20839	P8452_20839	CP125840.1	16286577	16289642	284652		condition_range	3.94852	1.69261	2.3328	0.0196585	0.0795921		Wilt VWC	0.00284008	0.392346
black	P8452_20839	P8452_20839	CP125840.1	16286577	16289642	284652		condition	-7.82205	2.39883	-3.26077	0.0011111	0.00880345		Wilt VWC	0.00284008	0.392346
black	P8452_20839	P8452_20839	CP125840.1	16286577	16289642	284652		latitude	-3.43715	0.863949	-3.97842	6.93746e-05	0.000280903		Wilt Survival	0.114398	0.24752
black	P8452_20839	P8452_20839	CP125840.1	16286577	16289642	284652		range	-3.40571	0.878004	-3.87892	0.000104922	0.000427939		Wilt Survival	0.114398	0.24752
black	P8452_20839	P8452_20839	CP125840.1	16286577	16289642	284652		latitude	-3.43715	0.863949	-3.97842	6.93746e-05	0.000280903		Wilt VWC	0.00284008	0.392346
black	P8452_24567	P8452_24567	CP125841.1	2524276	2525674	2.74605e+06		condition	-8.67316	2.65984	-3.26078	0.00111104	0.00880345		Wilt VWC	-0.00426591	0.20636
black	P8452_24567	P8452_24567	CP125841.1	2524276	2525674	2.74605e+06		condition_range	7.41673	1.77688	4.17401	2.99283e-05	0.000189906		Wilt VWC	-0.00426591	0.20636
black	P8452_24567	P8452_24567	CP125841.1	2524276	2525674	2.74605e+06		latitude	-4.85262	0.959263	-5.05869	4.22135e-07	1.91893e-06		Wilt Survival	-0.0408983	0.69099
black	P8452_24567	P8452_24567	CP125841.1	2524276	2525674	2.74605e+06		condition	-8.67316	2.65984	-3.26078	0.00111104	0.00880345		Wilt Survival	-0.0408983	0.69099
black	P8452_24567	P8452_24567	CP125841.1	2524276	2525674	2.74605e+06		range	-5.03253	0.976066	-5.15594	2.52365e-07	1.1679e-06		Wilt Survival	-0.0408983	0.69099
black	P8452_24567	P8452_24567	CP125841.1	2524276	2525674	2.74605e+06		condition_range	7.41673	1.77688	4.17401	2.99283e-05	0.000189906		Wilt Survival	-0.0408983	0.69099
black	P8452_24567	P8452_24567	CP125841.1	2524276	2525674	2.74605e+06		range	-5.03253	0.976066	-5.15594	2.52365e-07	1.1679e-06		Wilt VWC	-0.00426591	0.20636
black	P8452_24567	P8452_24567	CP125841.1	2524276	2525674	2.74605e+06		latitude	-4.85262	0.959263	-5.05869	4.22135e-07	1.91893e-06		Wilt VWC	-0.00426591	0.20636
black	P8452_24567	P8452_24567	CP125841.1	2524276	2525674	2.74605e+06		condition_latitude	6.86922	1.75878	3.90567	9.39641e-05	0.000486312		Wilt VWC	-0.00426591	0.20636
black	P8452_24567	P8452_24567	CP125841.1	2524276	2525674	2.74605e+06		range_latitude	5.96336	1.8265	3.26491	0.001095	0.00540124		Wilt Survival	-0.0408983	0.69099
black	P8452_24567	P8452_24567	CP125841.1	2524276	2525674	2.74605e+06		condition_latitude	6.86922	1.75878	3.90567	9.39641e-05	0.000486312		Wilt Survival	-0.0408983	0.69099
black	P8452_24567	P8452_24567	CP125841.1	2524276	2525674	2.74605e+06		range_latitude	5.96336	1.8265	3.26491	0.001095	0.00540124		Wilt VWC	-0.00426591	0.20636
black	P8452_26315	P8452_26315	CP125841.1	20016854	20018193	178666		latitude	-3.07562	0.953212	-3.22659	0.00125275	0.0045662		Wilt VWC	2.70528e-05	0.993532
black	P8452_26315	P8452_26315	CP125841.1	20016854	20018193	178666		condition	-8.14877	2.572	-3.16827	0.00153351	0.0115286		Wilt VWC	2.70528e-05	0.993532
black	P8452_26315	P8452_26315	CP125841.1	20016854	20018193	178666		latitude	-3.07562	0.953212	-3.22659	0.00125275	0.0045662		Wilt Survival	-0.0617754	0.535396
black	P8452_26315	P8452_26315	CP125841.1	20016854	20018193	178666		condition	-8.14877	2.572	-3.16827	0.00153351	0.0115286		Wilt Survival	-0.0617754	0.535396
black	P8452_26315	P8452_26315	CP125841.1	20016854	20018193	178666		range	-2.52022	0.979775	-2.57224	0.0101042	0.0354631		Wilt VWC	2.70528e-05	0.993532
black	P8452_26315	P8452_26315	CP125841.1	20016854	20018193	178666		range	-2.52022	0.979775	-2.57224	0.0101042	0.0354631		Wilt Survival	-0.0617754	0.535396
black	P8452_26996	P8452_26996	CP125841.1	28267981	28273337	637081		condition_latitude	7.02142	2.41032	2.91307	0.00357897	0.0154901		Wilt VWC	-0.0039703	0.28945
black	P8452_26996	P8452_26996	CP125841.1	28267981	28273337	637081		latitude	-4.40762	1.25353	-3.51616	0.000437841	0.00165559		Wilt Survival	-0.0866422	0.443585
black	P8452_26996	P8452_26996	CP125841.1	28267981	28273337	637081		condition_range	7.37211	2.43805	3.02378	0.00249642	0.0122983		Wilt Survival	-0.0866422	0.443585
black	P8452_26996	P8452_26996	CP125841.1	28267981	28273337	637081		range_latitude	6.62663	2.44363	2.71179	0.00669202	0.0297082		Wilt VWC	-0.0039703	0.28945
black	P8452_26996	P8452_26996	CP125841.1	28267981	28273337	637081		latitude	-4.40762	1.25353	-3.51616	0.000437841	0.00165559		Wilt VWC	-0.0039703	0.28945
black	P8452_26996	P8452_26996	CP125841.1	28267981	28273337	637081		range_latitude	6.62663	2.44363	2.71179	0.00669202	0.0297082		Wilt Survival	-0.0866422	0.443585
black	P8452_26996	P8452_26996	CP125841.1	28267981	28273337	637081		condition_latitude	7.02142	2.41032	2.91307	0.00357897	0.0154901		Wilt Survival	-0.0866422	0.443585
black	P8452_26996	P8452_26996	CP125841.1	28267981	28273337	637081		condition_range	7.37211	2.43805	3.02378	0.00249642	0.0122983		Wilt VWC	-0.0039703	0.28945
black	P8452_26996	P8452_26996	CP125841.1	28267981	28273337	637081		range	-4.82956	1.25944	-3.83469	0.000125725	0.000509234		Wilt Survival	-0.0866422	0.443585
black	P8452_26996	P8452_26996	CP125841.1	28267981	28273337	637081		range	-4.82956	1.25944	-3.83469	0.000125725	0.000509234		Wilt VWC	-0.0039703	0.28945
black	P8452_29547	P8452_29547	CP125841.1	59663929	59664971	8.52491e+06		condition_range	4.23795	1.38865	3.05186	0.00227429	0.0112914		Wilt VWC	0.00225969	0.535636
black	P8452_29547	P8452_29547	CP125841.1	59663929	59664971	8.52491e+06		condition_latitude	4.42327	1.37856	3.20862	0.00133375	0.00607724		Wilt Survival	0.0919968	0.398768
black	P8452_29547	P8452_29547	CP125841.1	59663929	59664971	8.52491e+06		condition	-6.61312	2.0148	-3.28227	0.00102974	0.00827234		Wilt VWC	0.00225969	0.535636
black	P8452_29547	P8452_29547	CP125841.1	59663929	59664971	8.52491e+06		condition_latitude	4.42327	1.37856	3.20862	0.00133375	0.00607724		Wilt VWC	0.00225969	0.535636
black	P8452_29547	P8452_29547	CP125841.1	59663929	59664971	8.52491e+06		range_latitude	3.59563	1.42469	2.5238	0.0116093	0.0491544		Wilt VWC	0.00225969	0.535636
black	P8452_29547	P8452_29547	CP125841.1	59663929	59664971	8.52491e+06		range	-2.89426	0.735689	-3.93408	8.35143e-05	0.000343214		Wilt Survival	0.0919968	0.398768
black	P8452_29547	P8452_29547	CP125841.1	59663929	59664971	8.52491e+06		condition	-6.61312	2.0148	-3.28227	0.00102974	0.00827234		Wilt Survival	0.0919968	0.398768
black	P8452_29547	P8452_29547	CP125841.1	59663929	59664971	8.52491e+06		latitude	-2.61714	0.744252	-3.51646	0.000437336	0.0016538		Wilt VWC	0.00225969	0.535636
black	P8452_29547	P8452_29547	CP125841.1	59663929	59664971	8.52491e+06		range	-2.89426	0.735689	-3.93408	8.35143e-05	0.000343214		Wilt VWC	0.00225969	0.535636
black	P8452_29547	P8452_29547	CP125841.1	59663929	59664971	8.52491e+06		condition_range	4.23795	1.38865	3.05186	0.00227429	0.0112914		Wilt Survival	0.0919968	0.398768
black	P8452_29547	P8452_29547	CP125841.1	59663929	59664971	8.52491e+06		latitude	-2.61714	0.744252	-3.51646	0.000437336	0.0016538		Wilt Survival	0.0919968	0.398768
black	P8452_29547	P8452_29547	CP125841.1	59663929	59664971	8.52491e+06		range_latitude	3.59563	1.42469	2.5238	0.0116093	0.0491544		Wilt Survival	0.0919968	0.398768
black	P8452_30001	P8452_30001	CP125842.1	1717648	1718520	832600		condition_range	14.7023	5.95416	2.46924	0.0135399	0.0566642		Wilt VWC	-0.00728411	0.0322862
black	P8452_30001	P8452_30001	CP125842.1	1717648	1718520	832600		condition_latitude	30	5.93532	5.05448	4.31555e-07	4.38418e-06		Wilt VWC	-0.00728411	0.0322862
black	P8452_30001	P8452_30001	CP125842.1	1717648	1718520	832600		condition_latitude	30	5.93532	5.05448	4.31555e-07	4.38418e-06		Wilt Survival	-0.210778	0.0396324
black	P8452_30001	P8452_30001	CP125842.1	1717648	1718520	832600		condition_range	14.7023	5.95416	2.46924	0.0135399	0.0566642		Wilt Survival	-0.210778	0.0396324
black	P8452_30438	P8452_30438	CP125842.1	4979942	4982251	8.57148e+06		range	-7.68442	1.18794	-6.46871	9.88433e-11	5.19212e-10		Wilt VWC	0.00409987	0.210087
black	P8452_30438	P8452_30438	CP125842.1	4979942	4982251	8.57148e+06		range_latitude	9.55944	2.23039	4.28599	1.81926e-05	0.000121596		Wilt Survival	0.115955	0.23822
black	P8452_30438	P8452_30438	CP125842.1	4979942	4982251	8.57148e+06		condition_range	8.80441	2.12935	4.13479	3.55272e-05	0.000222317		Wilt Survival	0.115955	0.23822
black	P8452_30438	P8452_30438	CP125842.1	4979942	4982251	8.57148e+06		condition_latitude	9.4693	2.09282	4.52465	6.04956e-06	3.71392e-05		Wilt VWC	0.00409987	0.210087
black	P8452_30438	P8452_30438	CP125842.1	4979942	4982251	8.57148e+06		condition_range	8.80441	2.12935	4.13479	3.55272e-05	0.000222317		Wilt VWC	0.00409987	0.210087
black	P8452_30438	P8452_30438	CP125842.1	4979942	4982251	8.57148e+06		condition_latitude	9.4693	2.09282	4.52465	6.04956e-06	3.71392e-05		Wilt Survival	0.115955	0.23822
black	P8452_30438	P8452_30438	CP125842.1	4979942	4982251	8.57148e+06		latitude	-7.32613	1.2104	-6.05264	1.42489e-09	7.07082e-09		Wilt Survival	0.115955	0.23822
black	P8452_30438	P8452_30438	CP125842.1	4979942	4982251	8.57148e+06		range	-7.68442	1.18794	-6.46871	9.88433e-11	5.19212e-10		Wilt Survival	0.115955	0.23822
black	P8452_30438	P8452_30438	CP125842.1	4979942	4982251	8.57148e+06		condition	-12.1185	3.17205	-3.82041	0.00013323	0.00319261		Wilt Survival	0.115955	0.23822
black	P8452_30438	P8452_30438	CP125842.1	4979942	4982251	8.57148e+06		range_latitude	9.55944	2.23039	4.28599	1.81926e-05	0.000121596		Wilt VWC	0.00409987	0.210087
black	P8452_30438	P8452_30438	CP125842.1	4979942	4982251	8.57148e+06		latitude	-7.32613	1.2104	-6.05264	1.42489e-09	7.07082e-09		Wilt VWC	0.00409987	0.210087
black	P8452_30438	P8452_30438	CP125842.1	4979942	4982251	8.57148e+06		condition	-12.1185	3.17205	-3.82041	0.00013323	0.00319261		Wilt VWC	0.00409987	0.210087
black	P8452_30842	P8452_30842	CP125842.1	8678481	8680741	1160.8		latitude	10.4029	2.94208	3.53591	0.000406379	0.00154091		Wilt VWC	0.00336003	0.307326
black	P8452_30842	P8452_30842	CP125842.1	8678481	8680741	132147		condition	-8.35037	2.91457	-2.86504	0.0041695	0.0276835		Wilt VWC	-0.000208474	0.955336
black	P8452_30842	P8452_30842	CP125842.1	8678481	8680741	1160.8		condition_range	-30	6.02096	-4.98259	6.27386e-07	6.44838e-06		Wilt VWC	0.00336003	0.307326
black	P8452_30842	P8452_30842	CP125842.1	8678481	8680741	132147		condition	-8.35037	2.91457	-2.86504	0.0041695	0.0276835		Wilt Survival	-0.0624676	0.57449
black	P8452_30842	P8452_30842	CP125842.1	8678481	8680741	1160.8		latitude	10.4029	2.94208	3.53591	0.000406379	0.00154091		Wilt Survival	0.0673798	0.497704
black	P8452_30842	P8452_30842	CP125842.1	8678481	8680741	1160.8		range_latitude	-30	5.94635	-5.04511	4.53253e-07	5.71723e-06		Wilt VWC	0.00336003	0.307326
black	P8452_30842	P8452_30842	CP125842.1	8678481	8680741	1160.8		range	-10.879	2.92511	-3.71919	0.000199861	0.000797555		Wilt Survival	0.0673798	0.497704
black	P8452_30842	P8452_30842	CP125842.1	8678481	8680741	1160.8		range_latitude	-30	5.94635	-5.04511	4.53253e-07	5.71723e-06		Wilt Survival	0.0673798	0.497704
black	P8452_30842	P8452_30842	CP125842.1	8678481	8680741	1160.8		condition_range	-30	6.02096	-4.98259	6.27386e-07	6.44838e-06		Wilt Survival	0.0673798	0.497704
black	P8452_30842	P8452_30842	CP125842.1	8678481	8680741	1160.8		range	-10.879	2.92511	-3.71919	0.000199861	0.000797555		Wilt VWC	0.00336003	0.307326
black	P8452_30842	P8452_30842	CP125842.1	8678481	8680741	1160.8		condition_latitude	30	5.9672	5.02749	4.96952e-07	4.38418e-06		Wilt VWC	0.00336003	0.307326
black	P8452_30842	P8452_30842	CP125842.1	8678481	8680741	1160.8		condition_latitude	30	5.9672	5.02749	4.96952e-07	4.38418e-06		Wilt Survival	0.0673798	0.497704
black	P8452_33938	P8452_33938	CP125842.1	54356547	54360044	1.37172e+06		condition_range	8.83447	2.46781	3.57988	0.000343751	0.0018971		Wilt Survival	-0.166232	0.0859669
black	P8452_33938	P8452_33938	CP125842.1	54356547	54360044	1.37172e+06		condition_latitude	8.81073	2.42452	3.634	0.000279058	0.00137071		Wilt VWC	-0.0013823	0.677869
black	P8452_33938	P8452_33938	CP125842.1	54356547	54360044	1.37172e+06		range_latitude	8.03077	2.54629	3.15391	0.00161098	0.00774867		Wilt Survival	-0.166232	0.0859669
black	P8452_33938	P8452_33938	CP125842.1	54356547	54360044	1.37172e+06		condition_latitude	8.81073	2.42452	3.634	0.000279058	0.00137071		Wilt Survival	-0.166232	0.0859669
black	P8452_33938	P8452_33938	CP125842.1	54356547	54360044	1.37172e+06		range	-7.48902	1.33916	-5.59233	2.24041e-08	1.0736e-07		Wilt Survival	-0.166232	0.0859669
black	P8452_33938	P8452_33938	CP125842.1	54356547	54360044	1.37172e+06		latitude	-7.42616	1.34135	-5.53634	3.08858e-08	1.45671e-07		Wilt Survival	-0.166232	0.0859669
black	P8452_33938	P8452_33938	CP125842.1	54356547	54360044	1.37172e+06		range_latitude	8.03077	2.54629	3.15391	0.00161098	0.00774867		Wilt VWC	-0.0013823	0.677869
black	P8452_33938	P8452_33938	CP125842.1	54356547	54360044	1.37172e+06		condition_range	8.83447	2.46781	3.57988	0.000343751	0.0018971		Wilt VWC	-0.0013823	0.677869
black	P8452_33938	P8452_33938	CP125842.1	54356547	54360044	1.37172e+06		latitude	-7.42616	1.34135	-5.53634	3.08858e-08	1.45671e-07		Wilt VWC	-0.0013823	0.677869
black	P8452_33938	P8452_33938	CP125842.1	54356547	54360044	1.37172e+06		condition	-12.9443	3.57703	-3.61872	0.000296064	0.0032292		Wilt VWC	-0.0013823	0.677869
black	P8452_33938	P8452_33938	CP125842.1	54356547	54360044	1.37172e+06		condition	-12.9443	3.57703	-3.61872	0.000296064	0.0032292		Wilt Survival	-0.166232	0.0859669
black	P8452_33938	P8452_33938	CP125842.1	54356547	54360044	1.37172e+06		range	-7.48902	1.33916	-5.59233	2.24041e-08	1.0736e-07		Wilt VWC	-0.0013823	0.677869
black	P8452_35827	P8452_35827	CP125843.1	5814054	5815893	197483		condition_latitude	6.85309	2.43979	2.80889	0.00497126	0.0209723		Wilt VWC	0.00171325	0.621918
black	P8452_35827	P8452_35827	CP125843.1	5814054	5815893	197483		condition_range	7.26911	2.46262	2.95177	0.00315954	0.0152408		Wilt Survival	0.023275	0.823636
black	P8452_35827	P8452_35827	CP125843.1	5814054	5815893	197483		range_latitude	7.09632	2.46777	2.8756	0.0040326	0.0184969		Wilt Survival	0.023275	0.823636
black	P8452_35827	P8452_35827	CP125843.1	5814054	5815893	197483		latitude	-4.61257	1.27371	-3.62138	0.000293031	0.0011247		Wilt VWC	0.00171325	0.621918
black	P8452_35827	P8452_35827	CP125843.1	5814054	5815893	197483		condition_range	7.26911	2.46262	2.95177	0.00315954	0.0152408		Wilt VWC	0.00171325	0.621918
black	P8452_35827	P8452_35827	CP125843.1	5814054	5815893	197483		condition_latitude	6.85309	2.43979	2.80889	0.00497126	0.0209723		Wilt Survival	0.023275	0.823636
black	P8452_35827	P8452_35827	CP125843.1	5814054	5815893	197483		latitude	-4.61257	1.27371	-3.62138	0.000293031	0.0011247		Wilt Survival	0.023275	0.823636
black	P8452_35827	P8452_35827	CP125843.1	5814054	5815893	197483		range	-4.92476	1.27315	-3.86816	0.000109659	0.000446428		Wilt VWC	0.00171325	0.621918
black	P8452_35827	P8452_35827	CP125843.1	5814054	5815893	197483		range_latitude	7.09632	2.46777	2.8756	0.0040326	0.0184969		Wilt VWC	0.00171325	0.621918
black	P8452_35827	P8452_35827	CP125843.1	5814054	5815893	197483		condition	-11.0147	3.49359	-3.15282	0.00161701	0.0120661		Wilt Survival	0.023275	0.823636
black	P8452_35827	P8452_35827	CP125843.1	5814054	5815893	197483		condition	-11.0147	3.49359	-3.15282	0.00161701	0.0120661		Wilt VWC	0.00171325	0.621918
black	P8452_35827	P8452_35827	CP125843.1	5814054	5815893	197483		range	-4.92476	1.27315	-3.86816	0.000109659	0.000446428		Wilt Survival	0.023275	0.823636
black	P8452_37553	P8452_37553	CP125843.1	23846707	23849149	1.97327e+06		condition_range	4.97123	1.56305	3.18047	0.00147034	0.00750692		Wilt Survival	0.267927	0.0201574
black	P8452_37553	P8452_37553	CP125843.1	23846707	23849149	1.97327e+06		condition	-7.92911	2.28755	-3.4662	0.00052787	0.00484562		Wilt Survival	0.267927	0.0201574
black	P8452_37553	P8452_37553	CP125843.1	23846707	23849149	1.97327e+06		condition_latitude	5.20424	1.5462	3.36582	0.00076317	0.00357462		Wilt VWC	0.00956039	0.0120434
black	P8452_37553	P8452_37553	CP125843.1	23846707	23849149	1.97327e+06		range	-3.73129	0.826144	-4.51652	6.28642e-06	2.76875e-05		Wilt VWC	0.00956039	0.0120434
black	P8452_37553	P8452_37553	CP125843.1	23846707	23849149	1.97327e+06		range_latitude	4.37641	1.58108	2.768	0.00564022	0.025323		Wilt Survival	0.267927	0.0201574
black	P8452_37553	P8452_37553	CP125843.1	23846707	23849149	1.97327e+06		condition	-7.92911	2.28755	-3.4662	0.00052787	0.00484562		Wilt VWC	0.00956039	0.0120434
black	P8452_37553	P8452_37553	CP125843.1	23846707	23849149	1.97327e+06		condition_range	4.97123	1.56305	3.18047	0.00147034	0.00750692		Wilt VWC	0.00956039	0.0120434
black	P8452_37553	P8452_37553	CP125843.1	23846707	23849149	1.97327e+06		latitude	-3.51276	0.835136	-4.20621	2.59689e-05	0.000108815		Wilt VWC	0.00956039	0.0120434
black	P8452_37553	P8452_37553	CP125843.1	23846707	23849149	1.97327e+06		latitude	-3.51276	0.835136	-4.20621	2.59689e-05	0.000108815		Wilt Survival	0.267927	0.0201574
black	P8452_37553	P8452_37553	CP125843.1	23846707	23849149	1.97327e+06		condition_latitude	5.20424	1.5462	3.36582	0.00076317	0.00357462		Wilt Survival	0.267927	0.0201574
black	P8452_37553	P8452_37553	CP125843.1	23846707	23849149	1.97327e+06		range	-3.73129	0.826144	-4.51652	6.28642e-06	2.76875e-05		Wilt Survival	0.267927	0.0201574
black	P8452_37553	P8452_37553	CP125843.1	23846707	23849149	1.97327e+06		range_latitude	4.37641	1.58108	2.768	0.00564022	0.025323		Wilt VWC	0.00956039	0.0120434
black	P8452_40949	P8452_40949	CP125844.1	4383240	4384174	2.92767e+06		condition_latitude	4.27232	1.45012	2.94619	0.00321719	0.0140269		Wilt VWC	0.00392557	0.309476
black	P8452_40949	P8452_40949	CP125844.1	4383240	4384174	2.92767e+06		range_latitude	3.29832	1.47689	2.23329	0.0255301	0.0954296		Wilt Survival	0.145374	0.206739
black	P8452_40949	P8452_40949	CP125844.1	4383240	4384174	2.92767e+06		condition_latitude	4.27232	1.45012	2.94619	0.00321719	0.0140269		Wilt Survival	0.145374	0.206739
black	P8452_40949	P8452_40949	CP125844.1	4383240	4384174	2.92767e+06		latitude	-1.62943	0.755414	-2.157	0.0310055	0.0988261		Wilt VWC	0.00392557	0.309476
black	P8452_40949	P8452_40949	CP125844.1	4383240	4384174	2.92767e+06		range	-1.80367	0.74436	-2.42311	0.0153881	0.0530486		Wilt Survival	0.145374	0.206739
black	P8452_40949	P8452_40949	CP125844.1	4383240	4384174	2.92767e+06		range_latitude	3.29832	1.47689	2.23329	0.0255301	0.0954296		Wilt VWC	0.00392557	0.309476
black	P8452_40949	P8452_40949	CP125844.1	4383240	4384174	2.92767e+06		latitude	-1.62943	0.755414	-2.157	0.0310055	0.0988261		Wilt Survival	0.145374	0.206739
black	P8452_40949	P8452_40949	CP125844.1	4383240	4384174	2.92767e+06		range	-1.80367	0.74436	-2.42311	0.0153881	0.0530486		Wilt VWC	0.00392557	0.309476
black	P8452_57158	P8452_57158	CP125847.1	46986455	46988498	169969		range	-2.29209	0.945767	-2.42353	0.0153706	0.0529954		Wilt Survival	-0.0861581	0.39981
black	P8452_57158	P8452_57158	CP125847.1	46986455	46988498	169969		range	-2.29209	0.945767	-2.42353	0.0153706	0.0529954		Wilt VWC	-0.00376214	0.267374
black	P8452_57158	P8452_57158	CP125847.1	46986455	46988498	169969		latitude	-2.2709	0.947841	-2.39586	0.0165812	0.0545925		Wilt Survival	-0.0861581	0.39981
black	P8452_57158	P8452_57158	CP125847.1	46986455	46988498	169969		latitude	-2.2709	0.947841	-2.39586	0.0165812	0.0545925		Wilt VWC	-0.00376214	0.267374
black	P8452_59053	P8452_59053	CP125848.1	3882789	3885675	136250		condition_latitude	5.94701	2.44142	2.43588	0.0148555	0.0570437		Wilt VWC	0.00273742	0.46026
black	P8452_59053	P8452_59053	CP125848.1	3882789	3885675	136250		condition_latitude	5.94701	2.44142	2.43588	0.0148555	0.0570437		Wilt VWC	0.00273742	0.46026
black	P8452_59053	P8452_59053	CP125848.1	3882789	3885675	136250		latitude	-2.74264	1.24476	-2.20334	0.0275706	0.0884729		Wilt Survival	0.123384	0.263429
black	P8452_59053	P8452_59053	CP125848.1	3882789	3885675	136250		latitude	-2.74264	1.24476	-2.20334	0.0275706	0.0884729		Wilt Survival	0.123384	0.263429
black	P8452_59053	P8452_59053	CP125848.1	3882789	3885675	128750		range	-3.16116	1.37967	-2.29125	0.0219491	0.0746275		Wilt Survival	0.110369	0.316453
black	P8452_59053	P8452_59053	CP125848.1	3882789	3885675	128750		range	-3.16116	1.37967	-2.29125	0.0219491	0.0746275		Wilt Survival	0.110369	0.316453
black	P8452_59053	P8452_59053	CP125848.1	3882789	3885675	128750		range	-3.16116	1.37967	-2.29125	0.0219491	0.0746275		Wilt VWC	0.00237678	0.520316
black	P8452_59053	P8452_59053	CP125848.1	3882789	3885675	128750		range	-3.16116	1.37967	-2.29125	0.0219491	0.0746275		Wilt VWC	0.00237678	0.520316
black	P8452_59053	P8452_59053	CP125848.1	3882789	3885675	136250		latitude	-2.74264	1.24476	-2.20334	0.0275706	0.0884729		Wilt VWC	0.00273742	0.46026
black	P8452_59053	P8452_59053	CP125848.1	3882789	3885675	136250		latitude	-2.74264	1.24476	-2.20334	0.0275706	0.0884729		Wilt VWC	0.00273742	0.46026
black	P8452_59053	P8452_59053	CP125848.1	3882789	3885675	136250		condition_latitude	5.94701	2.44142	2.43588	0.0148555	0.0570437		Wilt Survival	0.123384	0.263429
black	P8452_59053	P8452_59053	CP125848.1	3882789	3885675	136250		condition_latitude	5.94701	2.44142	2.43588	0.0148555	0.0570437		Wilt Survival	0.123384	0.263429
black	P8452_59958	P8452_59958	CP125848.1	12329404	12331733	2.23537e+06		latitude	-3.76305	0.86209	-4.36503	1.27107e-05	5.4302e-05		Wilt Survival	-0.0259854	0.84458
black	P8452_59958	P8452_59958	CP125848.1	12329404	12331733	2.23537e+06		condition_range	6.54161	1.581	4.13764	3.50898e-05	0.000219772		Wilt VWC	-0.000848351	0.847767
black	P8452_59958	P8452_59958	CP125848.1	12329404	12331733	2.23537e+06		range	-3.98283	0.859918	-4.63163	3.6279e-06	1.61684e-05		Wilt VWC	-0.000848351	0.847767
black	P8452_59958	P8452_59958	CP125848.1	12329404	12331733	2.23537e+06		range_latitude	5.3431	1.62632	3.28539	0.00101842	0.00504036		Wilt VWC	-0.000848351	0.847767
black	P8452_59958	P8452_59958	CP125848.1	12329404	12331733	2.23537e+06		condition_latitude	6.70036	1.54906	4.32545	1.52221e-05	8.75189e-05		Wilt VWC	-0.000848351	0.847767
black	P8452_59958	P8452_59958	CP125848.1	12329404	12331733	2.23537e+06		latitude	-3.76305	0.86209	-4.36503	1.27107e-05	5.4302e-05		Wilt VWC	-0.000848351	0.847767
black	P8452_59958	P8452_59958	CP125848.1	12329404	12331733	2.23537e+06		range	-3.98283	0.859918	-4.63163	3.6279e-06	1.61684e-05		Wilt Survival	-0.0259854	0.84458
black	P8452_59958	P8452_59958	CP125848.1	12329404	12331733	2.23537e+06		condition	-7.65923	2.37659	-3.22278	0.00126952	0.00983234		Wilt VWC	-0.000848351	0.847767
black	P8452_59958	P8452_59958	CP125848.1	12329404	12331733	2.23537e+06		range_latitude	5.3431	1.62632	3.28539	0.00101842	0.00504036		Wilt Survival	-0.0259854	0.84458
black	P8452_59958	P8452_59958	CP125848.1	12329404	12331733	2.23537e+06		condition_range	6.54161	1.581	4.13764	3.50898e-05	0.000219772		Wilt Survival	-0.0259854	0.84458
black	P8452_59958	P8452_59958	CP125848.1	12329404	12331733	2.23537e+06		condition	-7.65923	2.37659	-3.22278	0.00126952	0.00983234		Wilt Survival	-0.0259854	0.84458
black	P8452_59958	P8452_59958	CP125848.1	12329404	12331733	2.23537e+06		condition_latitude	6.70036	1.54906	4.32545	1.52221e-05	8.75189e-05		Wilt Survival	-0.0259854	0.84458
black	P8452_60853	P8452_60853	CP125848.1	23062879	23064812	1.49865e+06		range_latitude	5.52002	1.59323	3.46467	0.000530892	0.00271907		Wilt Survival	-0.0324194	0.790897
black	P8452_60853	P8452_60853	CP125848.1	23062879	23064812	1.49865e+06		condition_range	6.50282	1.55971	4.16924	3.05612e-05	0.000193653		Wilt VWC	-0.00295094	0.466846
black	P8452_60853	P8452_60853	CP125848.1	23062879	23064812	1.49865e+06		condition_latitude	6.74077	1.517	4.4435	8.85084e-06	5.29586e-05		Wilt VWC	-0.00295094	0.466846
black	P8452_60853	P8452_60853	CP125848.1	23062879	23064812	1.49865e+06		condition_range	6.50282	1.55971	4.16924	3.05612e-05	0.000193653		Wilt Survival	-0.0324194	0.790897
black	P8452_60853	P8452_60853	CP125848.1	23062879	23064812	1.49865e+06		range_latitude	5.52002	1.59323	3.46467	0.000530892	0.00271907		Wilt VWC	-0.00295094	0.466846
black	P8452_60853	P8452_60853	CP125848.1	23062879	23064812	1.49865e+06		condition	-6.05776	2.34079	-2.58791	0.00965589	0.0577343		Wilt VWC	-0.00295094	0.466846
black	P8452_60853	P8452_60853	CP125848.1	23062879	23064812	1.49865e+06		latitude	-3.32526	0.843415	-3.94261	8.05982e-05	0.000324595		Wilt VWC	-0.00295094	0.466846
black	P8452_60853	P8452_60853	CP125848.1	23062879	23064812	1.49865e+06		range	-3.46642	0.842736	-4.1133	3.9005e-05	0.000164275		Wilt Survival	-0.0324194	0.790897
black	P8452_60853	P8452_60853	CP125848.1	23062879	23064812	1.49865e+06		condition_latitude	6.74077	1.517	4.4435	8.85084e-06	5.29586e-05		Wilt Survival	-0.0324194	0.790897
black	P8452_60853	P8452_60853	CP125848.1	23062879	23064812	1.49865e+06		range	-3.46642	0.842736	-4.1133	3.9005e-05	0.000164275		Wilt VWC	-0.00295094	0.466846
black	P8452_60853	P8452_60853	CP125848.1	23062879	23064812	1.49865e+06		latitude	-3.32526	0.843415	-3.94261	8.05982e-05	0.000324595		Wilt Survival	-0.0324194	0.790897
black	P8452_60853	P8452_60853	CP125848.1	23062879	23064812	1.49865e+06		condition	-6.05776	2.34079	-2.58791	0.00965589	0.0577343		Wilt Survival	-0.0324194	0.790897
black	P8452_61058	P8452_61058	CP125848.1	26388722	26391658	1.11172e+06		latitude	-1.73433	0.782149	-2.21739	0.0265966	0.0854728		Wilt Survival	0.0335534	0.746797
black	P8452_61058	P8452_61058	CP125848.1	26388722	26391658	1.11172e+06		latitude	-1.73433	0.782149	-2.21739	0.0265966	0.0854728		Wilt VWC	0.00231376	0.502618
black	P8452_64303	P8452_64303	CP125849.1	7777186	7777641	2.03836e+06		latitude	-4.36268	1.33296	-3.27292	0.00106443	0.0039044		Wilt Survival	-0.0588726	0.584552
black	P8452_64303	P8452_64303	CP125849.1	7777186	7777641	2.03836e+06		condition_latitude	7.90107	2.53879	3.11214	0.00185738	0.00832426		Wilt Survival	-0.0588726	0.584552
black	P8452_64303	P8452_64303	CP125849.1	7777186	7777641	2.03836e+06		range	-4.78478	1.32349	-3.61528	0.000300027	0.00118225		Wilt Survival	-0.0588726	0.584552
black	P8452_64303	P8452_64303	CP125849.1	7777186	7777641	2.03836e+06		range_latitude	6.19873	2.60492	2.37963	0.0173301	0.0698334		Wilt Survival	-0.0588726	0.584552
black	P8452_64303	P8452_64303	CP125849.1	7777186	7777641	2.03836e+06		range	-4.78478	1.32349	-3.61528	0.000300027	0.00118225		Wilt VWC	4.81964e-05	0.989324
black	P8452_64303	P8452_64303	CP125849.1	7777186	7777641	2.03836e+06		condition_latitude	7.90107	2.53879	3.11214	0.00185738	0.00832426		Wilt VWC	4.81964e-05	0.989324
black	P8452_64303	P8452_64303	CP125849.1	7777186	7777641	2.03836e+06		condition_range	8.43742	2.55405	3.30355	0.000954701	0.00499925		Wilt Survival	-0.0588726	0.584552
black	P8452_64303	P8452_64303	CP125849.1	7777186	7777641	2.03836e+06		range_latitude	6.19873	2.60492	2.37963	0.0173301	0.0698334		Wilt VWC	4.81964e-05	0.989324
black	P8452_64303	P8452_64303	CP125849.1	7777186	7777641	2.03836e+06		latitude	-4.36268	1.33296	-3.27292	0.00106443	0.0039044		Wilt VWC	4.81964e-05	0.989324
black	P8452_64303	P8452_64303	CP125849.1	7777186	7777641	2.03836e+06		condition_range	8.43742	2.55405	3.30355	0.000954701	0.00499925		Wilt VWC	4.81964e-05	0.989324
black	P8452_64480	P8452_64480	CP125849.1	9504274	9505979	1.26005e+06		range_latitude	8.11073	2.88577	2.8106	0.00494498	0.0223614		Wilt VWC	0.00444054	0.175791
black	P8452_64480	P8452_64480	CP125849.1	9504274	9505979	1.26005e+06		range	-8.08108	1.48779	-5.43159	5.58545e-08	2.64328e-07		Wilt VWC	0.00444054	0.175791
black	P8452_64480	P8452_64480	CP125849.1	9504274	9505979	1.26005e+06		range	-8.08108	1.48779	-5.43159	5.58545e-08	2.64328e-07		Wilt Survival	0.0386414	0.699856
black	P8452_64480	P8452_64480	CP125849.1	9504274	9505979	1.26005e+06		condition_latitude	9.35879	2.78665	3.35844	0.000783846	0.00366702		Wilt VWC	0.00444054	0.175791
black	P8452_64480	P8452_64480	CP125849.1	9504274	9505979	1.26005e+06		condition	-13.2522	4.07721	-3.25031	0.00115278	0.00907788		Wilt VWC	0.00444054	0.175791
black	P8452_64480	P8452_64480	CP125849.1	9504274	9505979	1.26005e+06		condition_range	8.09901	2.83486	2.85694	0.00427749	0.0200669		Wilt Survival	0.0386414	0.699856
black	P8452_64480	P8452_64480	CP125849.1	9504274	9505979	1.26005e+06		latitude	-7.40219	1.5249	-4.85421	1.20866e-06	5.41444e-06		Wilt VWC	0.00444054	0.175791
black	P8452_64480	P8452_64480	CP125849.1	9504274	9505979	1.26005e+06		condition_latitude	9.35879	2.78665	3.35844	0.000783846	0.00366702		Wilt Survival	0.0386414	0.699856
black	P8452_64480	P8452_64480	CP125849.1	9504274	9505979	1.26005e+06		latitude	-7.40219	1.5249	-4.85421	1.20866e-06	5.41444e-06		Wilt Survival	0.0386414	0.699856
black	P8452_64480	P8452_64480	CP125849.1	9504274	9505979	1.26005e+06		condition_range	8.09901	2.83486	2.85694	0.00427749	0.0200669		Wilt VWC	0.00444054	0.175791
black	P8452_64480	P8452_64480	CP125849.1	9504274	9505979	1.26005e+06		range_latitude	8.11073	2.88577	2.8106	0.00494498	0.0223614		Wilt Survival	0.0386414	0.699856
black	P8452_64480	P8452_64480	CP125849.1	9504274	9505979	1.26005e+06		condition	-13.2522	4.07721	-3.25031	0.00115278	0.00907788		Wilt Survival	0.0386414	0.699856
black	P8452_64763	P8452_64763	CP125849.1	12572401	12573979	2.54132e+06		condition_range	6.31596	1.77494	3.55841	0.0003731	0.00205254		Wilt VWC	0.00135624	0.703137
black	P8452_64763	P8452_64763	CP125849.1	12572401	12573979	2.54132e+06		range_latitude	4.92967	1.84551	2.67116	0.00755892	0.0332221		Wilt Survival	0.0108429	0.919215
black	P8452_64763	P8452_64763	CP125849.1	12572401	12573979	2.54132e+06		condition	-9.02309	2.57357	-3.50607	0.00045478	0.00432887		Wilt Survival	0.0108429	0.919215
black	P8452_64763	P8452_64763	CP125849.1	12572401	12573979	2.54132e+06		latitude	-3.715	0.95946	-3.87196	0.000107962	0.000430349		Wilt Survival	0.0108429	0.919215
black	P8452_64763	P8452_64763	CP125849.1	12572401	12573979	2.54132e+06		condition_range	6.31596	1.77494	3.55841	0.0003731	0.00205254		Wilt Survival	0.0108429	0.919215
black	P8452_64763	P8452_64763	CP125849.1	12572401	12573979	2.54132e+06		latitude	-3.715	0.95946	-3.87196	0.000107962	0.000430349		Wilt VWC	0.00135624	0.703137
black	P8452_64763	P8452_64763	CP125849.1	12572401	12573979	2.54132e+06		condition_latitude	5.83938	1.76459	3.30919	0.000935653	0.00433884		Wilt Survival	0.0108429	0.919215
black	P8452_64763	P8452_64763	CP125849.1	12572401	12573979	2.54132e+06		condition_latitude	5.83938	1.76459	3.30919	0.000935653	0.00433884		Wilt VWC	0.00135624	0.703137
black	P8452_64763	P8452_64763	CP125849.1	12572401	12573979	2.54132e+06		range_latitude	4.92967	1.84551	2.67116	0.00755892	0.0332221		Wilt VWC	0.00135624	0.703137
black	P8452_64763	P8452_64763	CP125849.1	12572401	12573979	2.54132e+06		condition	-9.02309	2.57357	-3.50607	0.00045478	0.00432887		Wilt VWC	0.00135624	0.703137
black	P8452_64763	P8452_64763	CP125849.1	12572401	12573979	2.54132e+06		range	-4.1597	0.955576	-4.35308	1.34238e-05	5.82094e-05		Wilt Survival	0.0108429	0.919215
black	P8452_64763	P8452_64763	CP125849.1	12572401	12573979	2.54132e+06		range	-4.1597	0.955576	-4.35308	1.34238e-05	5.82094e-05		Wilt VWC	0.00135624	0.703137
black	P8452_65555	P8452_65555	CP125849.1	22413900	22414400	549175		condition_range	3.97067	1.69279	2.34563	0.0189951	0.0771736		Wilt Survival	-0.0354087	0.730937
black	P8452_65555	P8452_65555	CP125849.1	22413900	22414400	549175		condition_range	3.97067	1.69279	2.34563	0.0189951	0.0771736		Wilt VWC	0.00166255	0.627724
black	P8452_65555	P8452_65555	CP125849.1	22413900	22414400	549175		range	-3.37356	0.905788	-3.72444	0.000195747	0.000781511		Wilt VWC	0.00166255	0.627724
black	P8452_65555	P8452_65555	CP125849.1	22413900	22414400	549175		latitude	-3.84927	0.873604	-4.4062	1.05202e-05	4.52167e-05		Wilt Survival	-0.0354087	0.730937
black	P8452_65555	P8452_65555	CP125849.1	22413900	22414400	549175		range	-3.37356	0.905788	-3.72444	0.000195747	0.000781511		Wilt Survival	-0.0354087	0.730937
black	P8452_65555	P8452_65555	CP125849.1	22413900	22414400	549175		condition	-9.07373	2.36889	-3.83037	0.000127949	0.00319261		Wilt Survival	-0.0354087	0.730937
black	P8452_65555	P8452_65555	CP125849.1	22413900	22414400	549175		condition	-9.07373	2.36889	-3.83037	0.000127949	0.00319261		Wilt VWC	0.00166255	0.627724
black	P8452_65555	P8452_65555	CP125849.1	22413900	22414400	549175		latitude	-3.84927	0.873604	-4.4062	1.05202e-05	4.52167e-05		Wilt VWC	0.00166255	0.627724
black	P8452_68976	P8452_68976	CP125850.1	6804776	6806304	62317.9		range	-3.2609	1.43866	-2.26663	0.0234131	0.0793583		Wilt VWC	0.00223025	0.504126
black	P8452_68976	P8452_68976	CP125850.1	6804776	6806304	62317.9		range	-3.2609	1.43866	-2.26663	0.0234131	0.0793583		Wilt Survival	0.101802	0.306134
black	P8452_68976	P8452_68976	CP125850.1	6804776	6806304	62317.9		latitude	-3.18746	1.44009	-2.21337	0.026872	0.0863082		Wilt Survival	0.101802	0.306134
black	P8452_68976	P8452_68976	CP125850.1	6804776	6806304	62317.9		latitude	-3.18746	1.44009	-2.21337	0.026872	0.0863082		Wilt VWC	0.00223025	0.504126
black	P8452_71850	P8452_71850	CP125850.1	51432366	51435288	96102.4		latitude	-2.78723	1.16584	-2.39076	0.0168137	0.055329		Wilt Survival	0.0275883	0.782576
black	P8452_71850	P8452_71850	CP125850.1	51432366	51435288	96102.4		latitude	-2.78723	1.16584	-2.39076	0.0168137	0.055329		Wilt VWC	-0.00204288	0.538554
black	P8452_71963	P8452_71963	CP125850.1	52855575	52857984	1.18688e+06		condition_latitude	7.86811	1.67604	4.69447	2.67305e-06	1.73807e-05		Wilt VWC	0.0010994	0.777864
black	P8452_71963	P8452_71963	CP125850.1	52855575	52857984	1.18688e+06		condition_range	8.2767	1.67793	4.93268	8.11071e-07	6.91358e-06		Wilt Survival	0.0253272	0.828529
black	P8452_71963	P8452_71963	CP125850.1	52855575	52857984	1.18688e+06		condition	-8.6873	2.58499	-3.36067	0.000777536	0.00657388		Wilt VWC	0.0010994	0.777864
black	P8452_71963	P8452_71963	CP125850.1	52855575	52857984	1.18688e+06		range_latitude	7.44509	1.74664	4.26252	2.0213e-05	0.000133713		Wilt VWC	0.0010994	0.777864
black	P8452_71963	P8452_71963	CP125850.1	52855575	52857984	1.18688e+06		range_latitude	7.44509	1.74664	4.26252	2.0213e-05	0.000133713		Wilt Survival	0.0253272	0.828529
black	P8452_71963	P8452_71963	CP125850.1	52855575	52857984	1.18688e+06		range	-5.05747	0.939419	-5.38361	7.3005e-08	3.4413e-07		Wilt VWC	0.0010994	0.777864
black	P8452_71963	P8452_71963	CP125850.1	52855575	52857984	1.18688e+06		condition	-8.6873	2.58499	-3.36067	0.000777536	0.00657388		Wilt Survival	0.0253272	0.828529
black	P8452_71963	P8452_71963	CP125850.1	52855575	52857984	1.18688e+06		condition_range	8.2767	1.67793	4.93268	8.11071e-07	6.91358e-06		Wilt VWC	0.0010994	0.777864
black	P8452_71963	P8452_71963	CP125850.1	52855575	52857984	1.18688e+06		range	-5.05747	0.939419	-5.38361	7.3005e-08	3.4413e-07		Wilt Survival	0.0253272	0.828529
black	P8452_71963	P8452_71963	CP125850.1	52855575	52857984	1.18688e+06		latitude	-4.5569	0.953936	-4.77695	1.77977e-06	7.92625e-06		Wilt Survival	0.0253272	0.828529
black	P8452_71963	P8452_71963	CP125850.1	52855575	52857984	1.18688e+06		condition_latitude	7.86811	1.67604	4.69447	2.67305e-06	1.73807e-05		Wilt Survival	0.0253272	0.828529
black	P8452_71963	P8452_71963	CP125850.1	52855575	52857984	1.18688e+06		latitude	-4.5569	0.953936	-4.77695	1.77977e-06	7.92625e-06		Wilt VWC	0.0010994	0.777864
black	P8452_72404	P8452_72404	CP125850.1	57796644	57798110	1.05253e+06		condition	-12.2801	3.14109	-3.90951	9.24854e-05	0.00319261		Wilt Survival	0.106322	0.283666
black	P8452_72404	P8452_72404	CP125850.1	57796644	57798110	1.05253e+06		range_latitude	6.42832	2.24882	2.85853	0.00425612	0.0194423		Wilt VWC	0.0039018	0.236645
black	P8452_72404	P8452_72404	CP125850.1	57796644	57798110	1.05253e+06		condition_latitude	7.18145	2.15373	3.33442	0.000854762	0.00398063		Wilt Survival	0.106322	0.283666
black	P8452_72404	P8452_72404	CP125850.1	57796644	57798110	183.677		condition_latitude_range	-9.60521	2.98281	-3.22019	0.00128106	0.058921		Wilt Survival	0.106322	0.283666
black	P8452_72404	P8452_72404	CP125850.1	57796644	57798110	1.05253e+06		condition_latitude	7.18145	2.15373	3.33442	0.000854762	0.00398063		Wilt VWC	0.0039018	0.236645
black	P8452_72404	P8452_72404	CP125850.1	57796644	57798110	1.05253e+06		latitude	-6.16855	1.18224	-5.21767	1.81184e-07	8.335e-07		Wilt Survival	0.106322	0.283666
black	P8452_72404	P8452_72404	CP125850.1	57796644	57798110	1.05253e+06		condition_range	8.39864	2.17104	3.86848	0.000109515	0.000638622		Wilt VWC	0.0039018	0.236645
black	P8452_72404	P8452_72404	CP125850.1	57796644	57798110	1.05253e+06		range_latitude	6.42832	2.24882	2.85853	0.00425612	0.0194423		Wilt Survival	0.106322	0.283666
black	P8452_72404	P8452_72404	CP125850.1	57796644	57798110	1.05253e+06		range	-6.33073	1.18143	-5.35851	8.39105e-08	3.94537e-07		Wilt Survival	0.106322	0.283666
black	P8452_72404	P8452_72404	CP125850.1	57796644	57798110	1.05253e+06		condition	-12.2801	3.14109	-3.90951	9.24854e-05	0.00319261		Wilt VWC	0.0039018	0.236645
black	P8452_72404	P8452_72404	CP125850.1	57796644	57798110	1.05253e+06		latitude	-6.16855	1.18224	-5.21767	1.81184e-07	8.335e-07		Wilt VWC	0.0039018	0.236645
black	P8452_72404	P8452_72404	CP125850.1	57796644	57798110	1.05253e+06		condition_range	8.39864	2.17104	3.86848	0.000109515	0.000638622		Wilt Survival	0.106322	0.283666
black	P8452_72404	P8452_72404	CP125850.1	57796644	57798110	183.677		condition_latitude_range	-9.60521	2.98281	-3.22019	0.00128106	0.058921		Wilt VWC	0.0039018	0.236645
black	P8452_72404	P8452_72404	CP125850.1	57796644	57798110	1.05253e+06		range	-6.33073	1.18143	-5.35851	8.39105e-08	3.94537e-07		Wilt VWC	0.0039018	0.236645
black	P8452_73025	P8452_73025	CP125850.1	63211201	63212842	3.81171e+06		condition	-9.01824	2.6461	-3.40813	0.000654108	0.00570079		Wilt VWC	0.00541109	0.123003
black	P8452_73025	P8452_73025	CP125850.1	63211201	63212842	3.81171e+06		latitude	-4.31502	0.978207	-4.41116	1.0282e-05	4.42196e-05		Wilt Survival	0.167774	0.110204
black	P8452_73025	P8452_73025	CP125850.1	63211201	63212842	3.81171e+06		condition_range	6.32702	1.79564	3.52355	0.000425801	0.00232616		Wilt VWC	0.00541109	0.123003
black	P8452_73025	P8452_73025	CP125850.1	63211201	63212842	3.81171e+06		range	-4.91008	0.958197	-5.12429	2.98662e-07	1.37949e-06		Wilt VWC	0.00541109	0.123003
black	P8452_73025	P8452_73025	CP125850.1	63211201	63212842	3.81171e+06		condition_range	6.32702	1.79564	3.52355	0.000425801	0.00232616		Wilt Survival	0.167774	0.110204
black	P8452_73025	P8452_73025	CP125850.1	63211201	63212842	3.81171e+06		range	-4.91008	0.958197	-5.12429	2.98662e-07	1.37949e-06		Wilt Survival	0.167774	0.110204
black	P8452_73025	P8452_73025	CP125850.1	63211201	63212842	3.81171e+06		condition_latitude	6.77934	1.78108	3.80632	0.000141052	0.000715643		Wilt Survival	0.167774	0.110204
black	P8452_73025	P8452_73025	CP125850.1	63211201	63212842	3.81171e+06		condition_latitude	6.77934	1.78108	3.80632	0.000141052	0.000715643		Wilt VWC	0.00541109	0.123003
black	P8452_73025	P8452_73025	CP125850.1	63211201	63212842	3.81171e+06		condition	-9.01824	2.6461	-3.40813	0.000654108	0.00570079		Wilt Survival	0.167774	0.110204
black	P8452_73025	P8452_73025	CP125850.1	63211201	63212842	3.81171e+06		range_latitude	5.90158	1.83359	3.21859	0.00128823	0.00628711		Wilt VWC	0.00541109	0.123003
black	P8452_73025	P8452_73025	CP125850.1	63211201	63212842	3.81171e+06		latitude	-4.31502	0.978207	-4.41116	1.0282e-05	4.42196e-05		Wilt VWC	0.00541109	0.123003
black	P8452_73025	P8452_73025	CP125850.1	63211201	63212842	3.81171e+06		range_latitude	5.90158	1.83359	3.21859	0.00128823	0.00628711		Wilt Survival	0.167774	0.110204
black	P8452_74056	P8452_74056	CP125851.1	7114553	7116853	210671		range_latitude	7.18939	2.30418	3.12015	0.00180759	0.00865292		Wilt VWC	0.00330331	0.339723
black	P8452_74056	P8452_74056	CP125851.1	7114553	7116853	210671		latitude	-4.15428	1.21644	-3.4151	0.00063759	0.00237937		Wilt VWC	0.00330331	0.339723
black	P8452_74056	P8452_74056	CP125851.1	7114553	7116853	210671		condition	-9.83091	3.27143	-3.00508	0.00265508	0.0185841		Wilt Survival	0.129082	0.21026
black	P8452_74056	P8452_74056	CP125851.1	7114553	7116853	210671		range	-4.768	1.18742	-4.01541	5.93419e-05	0.000246537		Wilt Survival	0.129082	0.21026
black	P8452_74056	P8452_74056	CP125851.1	7114553	7116853	210671		condition_latitude	7.91535	2.25832	3.50497	0.000456655	0.00219562		Wilt Survival	0.129082	0.21026
black	P8452_74056	P8452_74056	CP125851.1	7114553	7116853	210671		condition_latitude	7.91535	2.25832	3.50497	0.000456655	0.00219562		Wilt VWC	0.00330331	0.339723
black	P8452_74056	P8452_74056	CP125851.1	7114553	7116853	210671		condition	-9.83091	3.27143	-3.00508	0.00265508	0.0185841		Wilt VWC	0.00330331	0.339723
black	P8452_74056	P8452_74056	CP125851.1	7114553	7116853	210671		range	-4.768	1.18742	-4.01541	5.93419e-05	0.000246537		Wilt VWC	0.00330331	0.339723
black	P8452_74056	P8452_74056	CP125851.1	7114553	7116853	210671		range_latitude	7.18939	2.30418	3.12015	0.00180759	0.00865292		Wilt Survival	0.129082	0.21026
black	P8452_74056	P8452_74056	CP125851.1	7114553	7116853	210671		latitude	-4.15428	1.21644	-3.4151	0.00063759	0.00237937		Wilt Survival	0.129082	0.21026
black	P8452_74056	P8452_74056	CP125851.1	7114553	7116853	210671		condition_range	7.23861	2.2881	3.16359	0.00155834	0.00792483		Wilt VWC	0.00330331	0.339723
black	P8452_74056	P8452_74056	CP125851.1	7114553	7116853	210671		condition_range	7.23861	2.2881	3.16359	0.00155834	0.00792483		Wilt Survival	0.129082	0.21026
black	P8452_75121	P8452_75121	CP125851.1	17152812	17156625	1.1372e+06		latitude	-4.52636	1.05984	-4.2708	1.94769e-05	8.22708e-05		Wilt VWC	0.00120728	0.738827
black	P8452_75121	P8452_75121	CP125851.1	17152812	17156625	1.1372e+06		condition_latitude	6.60866	1.94731	3.39374	0.000689442	0.00324501		Wilt Survival	-0.000265932	0.998049
black	P8452_75121	P8452_75121	CP125851.1	17152812	17156625	1.1372e+06		condition_latitude	6.60866	1.94731	3.39374	0.000689442	0.00324501		Wilt VWC	0.00120728	0.738827
black	P8452_75121	P8452_75121	CP125851.1	17152812	17156625	1.1372e+06		condition_range	6.7849	1.96579	3.45149	0.000557498	0.00300061		Wilt VWC	0.00120728	0.738827
black	P8452_75121	P8452_75121	CP125851.1	17152812	17156625	1.1372e+06		range_latitude	6.65138	2.01733	3.29712	0.000976805	0.00484631		Wilt Survival	-0.000265932	0.998049
black	P8452_75121	P8452_75121	CP125851.1	17152812	17156625	1.1372e+06		condition_range	6.7849	1.96579	3.45149	0.000557498	0.00300061		Wilt Survival	-0.000265932	0.998049
black	P8452_75121	P8452_75121	CP125851.1	17152812	17156625	1.1372e+06		range	-4.92119	1.05696	-4.656	3.22408e-06	1.44057e-05		Wilt VWC	0.00120728	0.738827
black	P8452_75121	P8452_75121	CP125851.1	17152812	17156625	1.1372e+06		range_latitude	6.65138	2.01733	3.29712	0.000976805	0.00484631		Wilt VWC	0.00120728	0.738827
black	P8452_75121	P8452_75121	CP125851.1	17152812	17156625	1.1372e+06		latitude	-4.52636	1.05984	-4.2708	1.94769e-05	8.22708e-05		Wilt Survival	-0.000265932	0.998049
black	P8452_75121	P8452_75121	CP125851.1	17152812	17156625	1.1372e+06		range	-4.92119	1.05696	-4.656	3.22408e-06	1.44057e-05		Wilt Survival	-0.000265932	0.998049
black	P8452_75121	P8452_75121	CP125851.1	17152812	17156625	1.1372e+06		condition	-10.3263	2.84707	-3.62699	0.00028675	0.00319261		Wilt Survival	-0.000265932	0.998049
black	P8452_75121	P8452_75121	CP125851.1	17152812	17156625	1.1372e+06		condition	-10.3263	2.84707	-3.62699	0.00028675	0.00319261		Wilt VWC	0.00120728	0.738827
black	P8452_75390	P8452_75390	CP125851.1	19986085	19988159	669405		latitude	-3.18897	0.784361	-4.0657	4.78891e-05	0.000196503		Wilt VWC	0.0037829	0.261966
black	P8452_75390	P8452_75390	CP125851.1	19986085	19988159	669405		range	-2.79123	0.810634	-3.44327	0.000574719	0.00221805		Wilt Survival	0.0344295	0.736812
black	P8452_75390	P8452_75390	CP125851.1	19986085	19988159	669405		condition_latitude	3.28109	1.46758	2.23571	0.0253711	0.092295		Wilt Survival	0.0344295	0.736812
black	P8452_75390	P8452_75390	CP125851.1	19986085	19988159	669405		latitude	-3.18897	0.784361	-4.0657	4.78891e-05	0.000196503		Wilt Survival	0.0344295	0.736812
black	P8452_75390	P8452_75390	CP125851.1	19986085	19988159	669405		condition	-8.0733	2.09051	-3.86188	0.000112518	0.00319261		Wilt Survival	0.0344295	0.736812
black	P8452_75390	P8452_75390	CP125851.1	19986085	19988159	669405		condition_range	3.61694	1.49495	2.41944	0.0155444	0.0643402		Wilt Survival	0.0344295	0.736812
black	P8452_75390	P8452_75390	CP125851.1	19986085	19988159	669405		condition_range	3.61694	1.49495	2.41944	0.0155444	0.0643402		Wilt VWC	0.0037829	0.261966
black	P8452_75390	P8452_75390	CP125851.1	19986085	19988159	669405		condition	-8.0733	2.09051	-3.86188	0.000112518	0.00319261		Wilt VWC	0.0037829	0.261966
black	P8452_75390	P8452_75390	CP125851.1	19986085	19988159	669405		range	-2.79123	0.810634	-3.44327	0.000574719	0.00221805		Wilt VWC	0.0037829	0.261966
black	P8452_75390	P8452_75390	CP125851.1	19986085	19988159	669405		condition_latitude	3.28109	1.46758	2.23571	0.0253711	0.092295		Wilt VWC	0.0037829	0.261966
black	P8452_77585	P8452_77585	CP125851.1	52683732	52684379	712568		condition	-6.0271	2.39034	-2.52144	0.0116876	0.0683773		Wilt Survival	-0.0799941	0.453887
black	P8452_77585	P8452_77585	CP125851.1	52683732	52684379	712568		latitude	-3.12422	0.862306	-3.6231	0.000291094	0.00111769		Wilt VWC	-0.0043045	0.221957
black	P8452_77585	P8452_77585	CP125851.1	52683732	52684379	712568		condition	-6.0271	2.39034	-2.52144	0.0116876	0.0683773		Wilt VWC	-0.0043045	0.221957
black	P8452_77585	P8452_77585	CP125851.1	52683732	52684379	712568		range	-3.51536	0.848189	-4.14455	3.40485e-05	0.000144003		Wilt Survival	-0.0799941	0.453887
black	P8452_77585	P8452_77585	CP125851.1	52683732	52684379	712568		condition_latitude	5.34095	1.61609	3.30486	0.000950239	0.00440444		Wilt VWC	-0.0043045	0.221957
black	P8452_77585	P8452_77585	CP125851.1	52683732	52684379	712568		condition_latitude	5.34095	1.61609	3.30486	0.000950239	0.00440444		Wilt Survival	-0.0799941	0.453887
black	P8452_77585	P8452_77585	CP125851.1	52683732	52684379	712568		condition_range	5.19884	1.62202	3.20517	0.00134983	0.00692615		Wilt VWC	-0.0043045	0.221957
black	P8452_77585	P8452_77585	CP125851.1	52683732	52684379	712568		latitude	-3.12422	0.862306	-3.6231	0.000291094	0.00111769		Wilt Survival	-0.0799941	0.453887
black	P8452_77585	P8452_77585	CP125851.1	52683732	52684379	712568		range	-3.51536	0.848189	-4.14455	3.40485e-05	0.000144003		Wilt VWC	-0.0043045	0.221957
black	P8452_77585	P8452_77585	CP125851.1	52683732	52684379	712568		condition_range	5.19884	1.62202	3.20517	0.00134983	0.00692615		Wilt Survival	-0.0799941	0.453887
black	P8452_77585	P8452_77585	CP125851.1	52683732	52684379	712568		range_latitude	5.06511	1.63036	3.10674	0.00189164	0.00903973		Wilt VWC	-0.0043045	0.221957
black	P8452_77585	P8452_77585	CP125851.1	52683732	52684379	712568		range_latitude	5.06511	1.63036	3.10674	0.00189164	0.00903973		Wilt Survival	-0.0799941	0.453887
black	P8452_39537	PNSL4	CP125843.1	52805482	52806868	345487		range	-4.50254	1.23064	-3.6587	0.000253498	0.00100323		Wilt VWC	0.000239365	0.944011
black	P8452_39537	PNSL4	CP125843.1	52805482	52806868	345487		latitude	-3.99094	1.2489	-3.19557	0.00139556	0.00506469		Wilt Survival	0.11603	0.249434
black	P8452_39537	PNSL4	CP125843.1	52805482	52806868	345487		condition_range	5.96119	2.38399	2.50051	0.0124013	0.0522867		Wilt VWC	0.000239365	0.944011
black	P8452_39537	PNSL4	CP125843.1	52805482	52806868	345487		range	-4.50254	1.23064	-3.6587	0.000253498	0.00100323		Wilt Survival	0.11603	0.249434
black	P8452_39537	PNSL4	CP125843.1	52805482	52806868	345487		condition	-10.0587	3.3699	-2.98488	0.00283692	0.0197427		Wilt VWC	0.000239365	0.944011
black	P8452_39537	PNSL4	CP125843.1	52805482	52806868	345487		condition_latitude	5.99239	2.36919	2.5293	0.011429	0.044967		Wilt Survival	0.11603	0.249434
black	P8452_39537	PNSL4	CP125843.1	52805482	52806868	345487		latitude	-3.99094	1.2489	-3.19557	0.00139556	0.00506469		Wilt VWC	0.000239365	0.944011
black	P8452_39537	PNSL4	CP125843.1	52805482	52806868	345487		condition	-10.0587	3.3699	-2.98488	0.00283692	0.0197427		Wilt Survival	0.11603	0.249434
black	P8452_39537	PNSL4	CP125843.1	52805482	52806868	345487		condition_range	5.96119	2.38399	2.50051	0.0124013	0.0522867		Wilt Survival	0.11603	0.249434
black	P8452_39537	PNSL4	CP125843.1	52805482	52806868	345487		condition_latitude	5.99239	2.36919	2.5293	0.011429	0.044967		Wilt VWC	0.000239365	0.944011
black	P8452_54896	RBCS-1	CP125847.1	5846358	5847621	7704.66		condition_latitude_range	-9.70749	2.74667	-3.53427	0.000408897	0.0252456		Wilt VWC	-0.000934351	0.795983
black	P8452_54896	RBCS-1	CP125847.1	5846358	5847621	2.04934e+07		range	-2.39779	0.842506	-2.84602	0.00442692	0.015969		Wilt Survival	0.00538656	0.960395
black	P8452_54896	RBCS-1	CP125847.1	5846358	5847621	2.04934e+07		range_latitude	6.14747	1.62448	3.78426	0.000154165	0.000852685		Wilt Survival	0.00538656	0.960395
black	P8452_54896	RBCS-1	CP125847.1	5846358	5847621	7704.66		condition_latitude_range	-9.70749	2.74667	-3.53427	0.000408897	0.0252456		Wilt Survival	0.00538656	0.960395
black	P8452_54896	RBCS-1	CP125847.1	5846358	5847621	2.04934e+07		condition_latitude	4.76563	1.67752	2.84088	0.00449896	0.0191583		Wilt VWC	-0.000934351	0.795983
black	P8452_54896	RBCS-1	CP125847.1	5846358	5847621	2.04934e+07		condition_range	4.6958	1.67515	2.80322	0.00505958	0.0232734		Wilt VWC	-0.000934351	0.795983
black	P8452_54896	RBCS-1	CP125847.1	5846358	5847621	2.04934e+07		latitude	-1.87103	0.861448	-2.17196	0.0298585	0.0953517		Wilt Survival	0.00538656	0.960395
black	P8452_54896	RBCS-1	CP125847.1	5846358	5847621	2.04934e+07		condition_latitude	4.76563	1.67752	2.84088	0.00449896	0.0191583		Wilt Survival	0.00538656	0.960395
black	P8452_54896	RBCS-1	CP125847.1	5846358	5847621	2.04934e+07		range	-2.39779	0.842506	-2.84602	0.00442692	0.015969		Wilt VWC	-0.000934351	0.795983
black	P8452_54896	RBCS-1	CP125847.1	5846358	5847621	2.04934e+07		range_latitude	6.14747	1.62448	3.78426	0.000154165	0.000852685		Wilt VWC	-0.000934351	0.795983
black	P8452_54896	RBCS-1	CP125847.1	5846358	5847621	2.04934e+07		condition_range	4.6958	1.67515	2.80322	0.00505958	0.0232734		Wilt Survival	0.00538656	0.960395
black	P8452_54896	RBCS-1	CP125847.1	5846358	5847621	2.04934e+07		latitude	-1.87103	0.861448	-2.17196	0.0298585	0.0953517		Wilt VWC	-0.000934351	0.795983
black	P8452_13672	RPL18	CP125838.1	29731380	29734452	1.07242e+06		range	-3.51744	1.00932	-3.48498	0.000492181	0.00190963		Wilt VWC	0.00215055	0.551003
black	P8452_13672	RPL18	CP125838.1	29731380	29734452	1.07242e+06		condition	-6.71999	2.81139	-2.39027	0.0168359	0.0937068		Wilt Survival	0.154787	0.144544
black	P8452_13672	RPL18	CP125838.1	29731380	29734452	1.07242e+06		condition	-6.71999	2.81139	-2.39027	0.0168359	0.0937068		Wilt VWC	0.00215055	0.551003
black	P8452_13672	RPL18	CP125838.1	29731380	29734452	1.07242e+06		condition_latitude	5.63476	1.94247	2.90082	0.00372192	0.0160659		Wilt VWC	0.00215055	0.551003
black	P8452_13672	RPL18	CP125838.1	29731380	29734452	1.07242e+06		range_latitude	4.95683	1.97173	2.51394	0.0119389	0.0504303		Wilt VWC	0.00215055	0.551003
black	P8452_13672	RPL18	CP125838.1	29731380	29734452	1.07242e+06		range	-3.51744	1.00932	-3.48498	0.000492181	0.00190963		Wilt Survival	0.154787	0.144544
black	P8452_13672	RPL18	CP125838.1	29731380	29734452	1.07242e+06		latitude	-3.22894	1.01239	-3.18941	0.00142564	0.00516936		Wilt Survival	0.154787	0.144544
black	P8452_13672	RPL18	CP125838.1	29731380	29734452	1.07242e+06		condition_range	6.2602	1.94603	3.2169	0.00129582	0.00666533		Wilt VWC	0.00215055	0.551003
black	P8452_13672	RPL18	CP125838.1	29731380	29734452	1.07242e+06		range_latitude	4.95683	1.97173	2.51394	0.0119389	0.0504303		Wilt Survival	0.154787	0.144544
black	P8452_13672	RPL18	CP125838.1	29731380	29734452	1.07242e+06		condition_range	6.2602	1.94603	3.2169	0.00129582	0.00666533		Wilt Survival	0.154787	0.144544
black	P8452_13672	RPL18	CP125838.1	29731380	29734452	1.07242e+06		latitude	-3.22894	1.01239	-3.18941	0.00142564	0.00516936		Wilt VWC	0.00215055	0.551003
black	P8452_13672	RPL18	CP125838.1	29731380	29734452	1.07242e+06		condition_latitude	5.63476	1.94247	2.90082	0.00372192	0.0160659		Wilt Survival	0.154787	0.144544
black	P8452_40914	RPL19	CP125844.1	4141110	4142956	2.46817e+06		condition	-12.0431	3.30997	-3.63842	0.000274314	0.00319261		Wilt VWC	0.00530225	0.101906
black	P8452_40914	RPL19	CP125844.1	4141110	4142956	2.46817e+06		latitude	-6.61602	1.23345	-5.36384	8.14706e-08	3.79655e-07		Wilt VWC	0.00530225	0.101906
black	P8452_40914	RPL19	CP125844.1	4141110	4142956	2.46817e+06		condition_latitude	7.14737	2.25326	3.17202	0.00151385	0.00685064		Wilt VWC	0.00530225	0.101906
black	P8452_40914	RPL19	CP125844.1	4141110	4142956	2.46817e+06		range_latitude	7.40767	2.33257	3.17576	0.00149445	0.00723315		Wilt Survival	0.115367	0.242158
black	P8452_40914	RPL19	CP125844.1	4141110	4142956	2.46817e+06		range	-7.12614	1.22817	-5.80225	6.54298e-09	3.20571e-08		Wilt VWC	0.00530225	0.101906
black	P8452_40914	RPL19	CP125844.1	4141110	4142956	2.46817e+06		condition	-12.0431	3.30997	-3.63842	0.000274314	0.00319261		Wilt Survival	0.115367	0.242158
black	P8452_40914	RPL19	CP125844.1	4141110	4142956	2.46817e+06		condition_range	7.55138	2.26705	3.33092	0.000865597	0.0045564		Wilt Survival	0.115367	0.242158
black	P8452_40914	RPL19	CP125844.1	4141110	4142956	2.46817e+06		condition_range	7.55138	2.26705	3.33092	0.000865597	0.0045564		Wilt VWC	0.00530225	0.101906
black	P8452_40914	RPL19	CP125844.1	4141110	4142956	2.46817e+06		range_latitude	7.40767	2.33257	3.17576	0.00149445	0.00723315		Wilt VWC	0.00530225	0.101906
black	P8452_40914	RPL19	CP125844.1	4141110	4142956	2.46817e+06		latitude	-6.61602	1.23345	-5.36384	8.14706e-08	3.79655e-07		Wilt Survival	0.115367	0.242158
black	P8452_40914	RPL19	CP125844.1	4141110	4142956	2.46817e+06		range	-7.12614	1.22817	-5.80225	6.54298e-09	3.20571e-08		Wilt Survival	0.115367	0.242158
black	P8452_40914	RPL19	CP125844.1	4141110	4142956	2.46817e+06		condition_latitude	7.14737	2.25326	3.17202	0.00151385	0.00685064		Wilt Survival	0.115367	0.242158
black	P8452_05002	THI1	CP125836.1	61897125	61898918	2.27447e+06		condition	-9.21094	2.44992	-3.75968	0.000170128	0.00319261		Wilt VWC	0.0043214	0.216721
black	P8452_05002	THI1	CP125836.1	61897125	61898918	2.27447e+06		range	-4.07109	0.911179	-4.46794	7.89779e-06	3.46629e-05		Wilt VWC	0.0043214	0.216721
black	P8452_05002	THI1	CP125836.1	61897125	61898918	2.27447e+06		latitude	-3.46995	0.932953	-3.71932	0.000199761	0.000778185		Wilt VWC	0.0043214	0.216721
black	P8452_05002	THI1	CP125836.1	61897125	61898918	2.27447e+06		condition_latitude	6.41616	1.66481	3.85399	0.000116207	0.000595236		Wilt Survival	0.111835	0.28864
black	P8452_05002	THI1	CP125836.1	61897125	61898918	2.27447e+06		condition_range	6.07894	1.68738	3.6026	0.000315051	0.00174581		Wilt VWC	0.0043214	0.216721
black	P8452_05002	THI1	CP125836.1	61897125	61898918	2.27447e+06		range_latitude	6.46573	1.73626	3.72394	0.000196137	0.00106953		Wilt VWC	0.0043214	0.216721
black	P8452_05002	THI1	CP125836.1	61897125	61898918	2.27447e+06		range	-4.07109	0.911179	-4.46794	7.89779e-06	3.46629e-05		Wilt Survival	0.111835	0.28864
black	P8452_05002	THI1	CP125836.1	61897125	61898918	2.27447e+06		latitude	-3.46995	0.932953	-3.71932	0.000199761	0.000778185		Wilt Survival	0.111835	0.28864
black	P8452_05002	THI1	CP125836.1	61897125	61898918	2.27447e+06		range_latitude	6.46573	1.73626	3.72394	0.000196137	0.00106953		Wilt Survival	0.111835	0.28864
black	P8452_05002	THI1	CP125836.1	61897125	61898918	2.27447e+06		condition	-9.21094	2.44992	-3.75968	0.000170128	0.00319261		Wilt Survival	0.111835	0.28864
black	P8452_05002	THI1	CP125836.1	61897125	61898918	2.27447e+06		condition_latitude	6.41616	1.66481	3.85399	0.000116207	0.000595236		Wilt VWC	0.0043214	0.216721
black	P8452_05002	THI1	CP125836.1	61897125	61898918	2.27447e+06		condition_range	6.07894	1.68738	3.6026	0.000315051	0.00174581		Wilt Survival	0.111835	0.28864
black	P8452_10529	THI1	CP125837.1	61290624	61292054	1.28816e+06		latitude	-2.09136	0.828421	-2.52451	0.011586	0.0386784		Wilt Survival	0.112546	0.274011
black	P8452_10529	THI1	CP125837.1	61290624	61292054	1.28816e+06		latitude	-2.09136	0.828421	-2.52451	0.011586	0.0386784		Wilt Survival	0.112546	0.274011
black	P8452_10529	THI1	CP125837.1	61290624	61292054	1.06615e+08		condition_latitude	3.88271	1.26007	3.08133	0.00206076	0.00919637		Wilt Survival	0.127108	0.300379
black	P8452_10529	THI1	CP125837.1	61290624	61292054	1.06615e+08		condition_latitude	3.88271	1.26007	3.08133	0.00206076	0.00919637		Wilt Survival	0.127108	0.300379
black	P8452_10529	THI1	CP125837.1	61290624	61292054	1.06615e+08		range	-1.52688	0.670104	-2.27858	0.0226922	0.0770445		Wilt Survival	0.127108	0.300379
black	P8452_10529	THI1	CP125837.1	61290624	61292054	1.06615e+08		range	-1.52688	0.670104	-2.27858	0.0226922	0.0770445		Wilt Survival	0.127108	0.300379
black	P8452_10529	THI1	CP125837.1	61290624	61292054	1.06615e+08		condition_range	3.39761	1.30263	2.60827	0.00910008	0.039464		Wilt Survival	0.127108	0.300379
black	P8452_10529	THI1	CP125837.1	61290624	61292054	1.06615e+08		condition_range	3.39761	1.30263	2.60827	0.00910008	0.039464		Wilt Survival	0.127108	0.300379
black	P8452_10529	THI1	CP125837.1	61290624	61292054	1.06615e+08		latitude	-1.69034	0.668349	-2.52912	0.0114348	0.0381938		Wilt VWC	0.00450424	0.270241
black	P8452_10529	THI1	CP125837.1	61290624	61292054	1.06615e+08		latitude	-1.69034	0.668349	-2.52912	0.0114348	0.0381938		Wilt VWC	0.00450424	0.270241
black	P8452_10529	THI1	CP125837.1	61290624	61292054	1.06615e+08		condition_range	3.39761	1.30263	2.60827	0.00910008	0.039464		Wilt VWC	0.00450424	0.270241
black	P8452_10529	THI1	CP125837.1	61290624	61292054	1.06615e+08		condition_range	3.39761	1.30263	2.60827	0.00910008	0.039464		Wilt VWC	0.00450424	0.270241
black	P8452_10529	THI1	CP125837.1	61290624	61292054	1.06615e+08		condition_latitude	3.88271	1.26007	3.08133	0.00206076	0.00919637		Wilt VWC	0.00450424	0.270241
black	P8452_10529	THI1	CP125837.1	61290624	61292054	1.06615e+08		condition_latitude	3.88271	1.26007	3.08133	0.00206076	0.00919637		Wilt VWC	0.00450424	0.270241
black	P8452_10529	THI1	CP125837.1	61290624	61292054	1.28816e+06		latitude	-2.09136	0.828421	-2.52451	0.011586	0.0386784		Wilt VWC	0.00420557	0.218565
black	P8452_10529	THI1	CP125837.1	61290624	61292054	1.28816e+06		latitude	-2.09136	0.828421	-2.52451	0.011586	0.0386784		Wilt VWC	0.00420557	0.218565
black	P8452_10529	THI1	CP125837.1	61290624	61292054	1.06615e+08		range	-1.52688	0.670104	-2.27858	0.0226922	0.0770445		Wilt VWC	0.00450424	0.270241
black	P8452_10529	THI1	CP125837.1	61290624	61292054	1.06615e+08		range	-1.52688	0.670104	-2.27858	0.0226922	0.0770445		Wilt VWC	0.00450424	0.270241
black	P8452_10529	THI1	CP125837.1	61290624	61292054	1.06615e+08		latitude	-1.69034	0.668349	-2.52912	0.0114348	0.0381938		Wilt Survival	0.127108	0.300379
black	P8452_10529	THI1	CP125837.1	61290624	61292054	1.06615e+08		latitude	-1.69034	0.668349	-2.52912	0.0114348	0.0381938		Wilt Survival	0.127108	0.300379
black	P8452_27975	TL17	CP125841.1	44044266	44047715	639704		latitude	-5.23203	1.48253	-3.52913	0.000416933	0.00157962		Wilt Survival	-0.0949596	0.376965
black	P8452_27975	TL17	CP125841.1	44044266	44047715	639704		range_latitude	8.3193	2.84313	2.92611	0.0034323	0.0159075		Wilt VWC	-0.00151128	0.675268
black	P8452_27975	TL17	CP125841.1	44044266	44047715	639704		range_latitude	8.3193	2.84313	2.92611	0.0034323	0.0159075		Wilt Survival	-0.0949596	0.376965
black	P8452_27975	TL17	CP125841.1	44044266	44047715	639704		condition_range	8.75304	2.81811	3.10599	0.0018964	0.00953304		Wilt Survival	-0.0949596	0.376965
black	P8452_27975	TL17	CP125841.1	44044266	44047715	639704		condition_range	8.75304	2.81811	3.10599	0.0018964	0.00953304		Wilt VWC	-0.00151128	0.675268
black	P8452_27975	TL17	CP125841.1	44044266	44047715	639704		condition	-10.6292	4.08275	-2.60345	0.00922918	0.0555065		Wilt Survival	-0.0949596	0.376965
black	P8452_27975	TL17	CP125841.1	44044266	44047715	639704		condition_latitude	9.15944	2.79848	3.273	0.00106412	0.00490605		Wilt Survival	-0.0949596	0.376965
black	P8452_27975	TL17	CP125841.1	44044266	44047715	639704		latitude	-5.23203	1.48253	-3.52913	0.000416933	0.00157962		Wilt VWC	-0.00151128	0.675268
black	P8452_27975	TL17	CP125841.1	44044266	44047715	639704		condition	-10.6292	4.08275	-2.60345	0.00922918	0.0555065		Wilt VWC	-0.00151128	0.675268
black	P8452_27975	TL17	CP125841.1	44044266	44047715	639704		range	-5.71494	1.45211	-3.93561	8.29865e-05	0.000341187		Wilt Survival	-0.0949596	0.376965
black	P8452_27975	TL17	CP125841.1	44044266	44047715	639704		condition_latitude	9.15944	2.79848	3.273	0.00106412	0.00490605		Wilt VWC	-0.00151128	0.675268
black	P8452_27975	TL17	CP125841.1	44044266	44047715	639704		range	-5.71494	1.45211	-3.93561	8.29865e-05	0.000341187		Wilt VWC	-0.00151128	0.675268
blue	P8452_52687	CAB13	CP125846.1	42719125	42720271	528.337		condition_latitude_range	8.12711	2.50475	3.24468	0.00117584	0.0555842		Wilt VWC	0.00126172	0.725291
blue	P8452_52687	CAB13	CP125846.1	42719125	42720271	528.337		condition_latitude_range	8.12711	2.50475	3.24468	0.00117584	0.0555842		Wilt Survival	0.0524157	0.626041
blue	P8452_57197	CAB13	CP125847.1	47718682	47720141	546.761		condition_latitude_range	8.44864	2.60648	3.2414	0.00118945	0.0560269		Wilt VWC	0.00282532	0.426446
blue	P8452_57197	CAB13	CP125847.1	47718682	47720141	546.761		condition_latitude_range	8.44864	2.60648	3.2414	0.00118945	0.0560269		Wilt Survival	0.102539	0.334307
blue	P8452_54609	CAB21	CP125847.1	3019471	3020275	23.5031		condition_latitude_range	24.872	4.01264	6.19841	5.70358e-10	1.73824e-06		Wilt Survival	0.0185131	0.865144
blue	P8452_54609	CAB21	CP125847.1	3019471	3020275	23.5031		condition_latitude_range	24.872	4.01264	6.19841	5.70358e-10	1.73824e-06		Wilt VWC	-0.000254441	0.9442
blue	P8452_54604	CAB3C	CP125847.1	3000066	3000863	48.3768		condition_latitude_range	12.2114	3.52462	3.46459	0.000531033	0.0305352		Wilt Survival	-0.05145	0.619916
blue	P8452_54604	CAB3C	CP125847.1	3000066	3000863	48.3768		condition_latitude_range	12.2114	3.52462	3.46459	0.000531033	0.0305352		Wilt VWC	-0.00152687	0.659044
blue	P8452_50254	CAB40	CP125846.1	3564750	3565547	9.07693		condition_latitude_range	14.0043	4.53827	3.08583	0.00202982	0.0827746		Wilt Survival	0.0712151	0.482888
blue	P8452_50254	CAB40	CP125846.1	3564750	3565547	9.07693		condition_latitude_range	14.0043	4.53827	3.08583	0.00202982	0.0827746		Wilt VWC	0.0031835	0.344651
blue	P8452_54607	CAB40	CP125847.1	3010042	3010839	29.4559		condition_latitude_range	9.54809	3.0371	3.14382	0.00166759	0.0721157		Wilt VWC	0.00525571	0.105953
blue	P8452_54607	CAB40	CP125847.1	3010042	3010839	29.4559		condition_latitude_range	9.54809	3.0371	3.14382	0.00166759	0.0721157		Wilt Survival	0.0993596	0.316806
blue	P8452_15249	CAP10A	CP125839.1	1317746	1318847	445.265		condition_latitude_range	7.14843	2.03213	3.5177	0.000435301	0.0265654		Wilt Survival	0.0114052	0.918216
blue	P8452_15249	CAP10A	CP125839.1	1317746	1318847	445.265		condition_latitude_range	7.14843	2.03213	3.5177	0.000435301	0.0265654		Wilt VWC	0.000141724	0.969474
blue	P8452_77642	CPN20	CP125851.1	53329591	53331422	1237.77		condition_range	-29.9244	5.98165	-5.00271	5.65305e-07	6.44838e-06		Wilt Survival	0.0826532	0.406724
blue	P8452_77642	CPN20	CP125851.1	53329591	53331422	1237.77		range_latitude	15.0001	5.93649	2.52675	0.0115123	0.0488087		Wilt VWC	-0.000344602	0.917982
blue	P8452_77642	CPN20	CP125851.1	53329591	53331422	1237.77		condition_latitude	19.0017	5.93099	3.2038	0.00135628	0.00617538		Wilt VWC	-0.000344602	0.917982
blue	P8452_77642	CPN20	CP125851.1	53329591	53331422	1237.77		condition_latitude	19.0017	5.93099	3.2038	0.00135628	0.00617538		Wilt Survival	0.0826532	0.406724
blue	P8452_77642	CPN20	CP125851.1	53329591	53331422	1237.77		condition_range	-29.9244	5.98165	-5.00271	5.65305e-07	6.44838e-06		Wilt VWC	-0.000344602	0.917982
blue	P8452_77642	CPN20	CP125851.1	53329591	53331422	1237.77		range_latitude	15.0001	5.93649	2.52675	0.0115123	0.0488087		Wilt Survival	0.0826532	0.406724
blue	P8452_77642	CPN20	CP125851.1	53329591	53331422	1237.77		range	-13.5343	2.92562	-4.62615	3.72523e-06	1.65948e-05		Wilt Survival	0.0826532	0.406724
blue	P8452_77642	CPN20	CP125851.1	53329591	53331422	1237.77		range	-13.5343	2.92562	-4.62615	3.72523e-06	1.65948e-05		Wilt VWC	-0.000344602	0.917982
blue	P8452_71374	FDC2	CP125850.1	42999052	43006325	146.938		latitude	26.3929	2.9588	8.92013	4.65735e-19	4.35643e-18		Wilt VWC	-0.000344602	0.917982
blue	P8452_71374	FDC2	CP125850.1	42999052	43006325	146.938		condition_range	-30	6.02039	-4.98307	6.25847e-07	6.44838e-06		Wilt Survival	0.0826532	0.406724
blue	P8452_71374	FDC2	CP125850.1	42999052	43006325	146.938		range	-11.9747	2.92578	-4.09282	4.26151e-05	0.000179059		Wilt VWC	-0.000344602	0.917982
blue	P8452_71374	FDC2	CP125850.1	42999052	43006325	146.938		latitude	26.3929	2.9588	8.92013	4.65735e-19	4.35643e-18		Wilt Survival	0.0826532	0.406724
blue	P8452_71374	FDC2	CP125850.1	42999052	43006325	146.938		range	-11.9747	2.92578	-4.09282	4.26151e-05	0.000179059		Wilt Survival	0.0826532	0.406724
blue	P8452_71374	FDC2	CP125850.1	42999052	43006325	146.938		condition_range	-30	6.02039	-4.98307	6.25847e-07	6.44838e-06		Wilt VWC	-0.000344602	0.917982
blue	P8452_17254	LHCA6	CP125839.1	23793408	23795822	1809.96		latitude	30	2.95873	10.1395	3.68996e-24	1.45124e-22		Wilt Survival	0.0710777	0.474092
blue	P8452_17254	LHCA6	CP125839.1	23793408	23795822	1809.96		latitude	30	2.95873	10.1395	3.68996e-24	1.45124e-22		Wilt VWC	0.0033465	0.309257
blue	P8452_17254	LHCA6	CP125839.1	23793408	23795822	1809.96		condition_range	-29.9693	5.98146	-5.01036	5.43286e-07	6.44838e-06		Wilt Survival	0.0710777	0.474092
blue	P8452_17254	LHCA6	CP125839.1	23793408	23795822	1809.96		range	-13.3298	2.92259	-4.56095	5.09238e-06	2.25273e-05		Wilt Survival	0.0710777	0.474092
blue	P8452_17254	LHCA6	CP125839.1	23793408	23795822	1809.96		range	-13.3298	2.92259	-4.56095	5.09238e-06	2.25273e-05		Wilt VWC	0.0033465	0.309257
blue	P8452_17254	LHCA6	CP125839.1	23793408	23795822	1809.96		condition_range	-29.9693	5.98146	-5.01036	5.43286e-07	6.44838e-06		Wilt VWC	0.0033465	0.309257
blue	P8452_45101	LHCB2-1	CP125844.1	57924716	57925962	864640		latitude	1.53203	0.630718	2.42902	0.0151396	0.0500527		Wilt Survival	0.0891924	0.412157
blue	P8452_45101	LHCB2-1	CP125844.1	57924716	57925962	864640		latitude	1.53203	0.630718	2.42902	0.0151396	0.0500527		Wilt VWC	0.00115174	0.752284
blue	P8452_46289	MCA1	CP125845.1	10352886	10356284	73.1706		latitude	28.5469	2.96749	9.61988	6.59081e-22	1.01076e-20		Wilt Survival	0.0597905	0.55002
blue	P8452_46289	MCA1	CP125845.1	10352886	10356284	73.1706		range	-29.9846	2.95163	-10.1587	3.03222e-24	7.62248e-23		Wilt Survival	0.0597905	0.55002
blue	P8452_46289	MCA1	CP125845.1	10352886	10356284	73.1706		condition	30	8.20967	3.65423	0.000257955	0.00319261		Wilt Survival	0.0597905	0.55002
blue	P8452_46289	MCA1	CP125845.1	10352886	10356284	73.1706		latitude	28.5469	2.96749	9.61988	6.59081e-22	1.01076e-20		Wilt VWC	0.00173164	0.603943
blue	P8452_46289	MCA1	CP125845.1	10352886	10356284	73.1706		condition	30	8.20967	3.65423	0.000257955	0.00319261		Wilt VWC	0.00173164	0.603943
blue	P8452_46289	MCA1	CP125845.1	10352886	10356284	73.1706		condition_latitude	29.966	6.00294	4.99189	5.97924e-07	4.41385e-06		Wilt Survival	0.0597905	0.55002
blue	P8452_46289	MCA1	CP125845.1	10352886	10356284	73.1706		range_latitude	-14.0511	5.98211	-2.34885	0.0188312	0.0748084		Wilt VWC	0.00173164	0.603943
blue	P8452_46289	MCA1	CP125845.1	10352886	10356284	73.1706		range	-29.9846	2.95163	-10.1587	3.03222e-24	7.62248e-23		Wilt VWC	0.00173164	0.603943
blue	P8452_46289	MCA1	CP125845.1	10352886	10356284	73.1706		range_latitude	-14.0511	5.98211	-2.34885	0.0188312	0.0748084		Wilt Survival	0.0597905	0.55002
blue	P8452_46289	MCA1	CP125845.1	10352886	10356284	73.1706		condition_latitude	29.966	6.00294	4.99189	5.97924e-07	4.41385e-06		Wilt VWC	0.00173164	0.603943
blue	P8452_03641	P8452_03641	CP125836.1	46187062	46197359	394.828		condition_latitude	-30	5.97114	-5.02416	5.05632e-07	4.38418e-06		Wilt Survival	0.0712585	0.484781
blue	P8452_03641	P8452_03641	CP125836.1	46187062	46197359	394.828		range	-10.6064	2.92589	-3.625	0.000288956	0.0011397		Wilt VWC	0.00171537	0.614871
blue	P8452_03641	P8452_03641	CP125836.1	46187062	46197359	394.828		latitude	-8.06946	2.94056	-2.74419	0.00606604	0.0208163		Wilt Survival	0.0712585	0.484781
blue	P8452_03641	P8452_03641	CP125836.1	46187062	46197359	394.828		range_latitude	27.0103	5.93637	4.54997	5.36545e-06	4.14527e-05		Wilt Survival	0.0712585	0.484781
blue	P8452_03641	P8452_03641	CP125836.1	46187062	46197359	394.828		condition_latitude	-30	5.97114	-5.02416	5.05632e-07	4.38418e-06		Wilt VWC	0.00171537	0.614871
blue	P8452_03641	P8452_03641	CP125836.1	46187062	46197359	394.828		condition_range	-29.9953	5.98258	-5.01377	5.33736e-07	6.44838e-06		Wilt Survival	0.0712585	0.484781
blue	P8452_03641	P8452_03641	CP125836.1	46187062	46197359	394.828		range	-10.6064	2.92589	-3.625	0.000288956	0.0011397		Wilt Survival	0.0712585	0.484781
blue	P8452_03641	P8452_03641	CP125836.1	46187062	46197359	394.828		latitude	-8.06946	2.94056	-2.74419	0.00606604	0.0208163		Wilt VWC	0.00171537	0.614871
blue	P8452_03641	P8452_03641	CP125836.1	46187062	46197359	394.828		range_latitude	27.0103	5.93637	4.54997	5.36545e-06	4.14527e-05		Wilt VWC	0.00171537	0.614871
blue	P8452_03641	P8452_03641	CP125836.1	46187062	46197359	394.828		condition_range	-29.9953	5.98258	-5.01377	5.33736e-07	6.44838e-06		Wilt VWC	0.00171537	0.614871
blue	P8452_13424	P8452_13424	CP125838.1	24138216	24138581	139.539		condition_latitude_range	17.6447	3.79059	4.65487	3.24187e-06	0.000611904		Wilt VWC	-0.000529547	0.88498
blue	P8452_13424	P8452_13424	CP125838.1	24138216	24138581	139.539		condition_latitude_range	17.6447	3.79059	4.65487	3.24187e-06	0.000611904		Wilt Survival	-0.00222573	0.983831
blue	P8452_21408	P8452_21408	CP125840.1	22418840	22422105	3615.08		condition_latitude	-22.6806	5.94272	-3.81653	0.000135344	0.000687864		Wilt Survival	-0.175862	0.0676356
blue	P8452_21408	P8452_21408	CP125840.1	22418840	22422105	3615.08		latitude	9.66776	2.92971	3.2999	0.000967198	0.00355815		Wilt Survival	-0.175862	0.0676356
blue	P8452_21408	P8452_21408	CP125840.1	22418840	22422105	3615.08		latitude	9.66776	2.92971	3.2999	0.000967198	0.00355815		Wilt VWC	-0.00446078	0.171241
blue	P8452_21408	P8452_21408	CP125840.1	22418840	22422105	3615.08		range	30	2.94136	10.1994	1.99602e-24	7.62248e-23		Wilt Survival	-0.175862	0.0676356
blue	P8452_21408	P8452_21408	CP125840.1	22418840	22422105	3615.08		range	30	2.94136	10.1994	1.99602e-24	7.62248e-23		Wilt VWC	-0.00446078	0.171241
blue	P8452_21408	P8452_21408	CP125840.1	22418840	22422105	3615.08		condition_latitude	-22.6806	5.94272	-3.81653	0.000135344	0.000687864		Wilt VWC	-0.00446078	0.171241
blue	P8452_22770	P8452_22770	CP125840.1	45399877	45401006	1046.53		range_latitude	-14.7731	5.97585	-2.47213	0.013431	0.0561665
blue	P8452_22770	P8452_22770	CP125840.1	45399877	45401006	1046.53		condition	-28.5046	8.25632	-3.45245	0.000555518	0.00504049
blue	P8452_22770	P8452_22770	CP125840.1	45399877	45401006	1046.53		latitude	23.2264	2.97151	7.81634	5.43819e-15	3.48018e-14
blue	P8452_22770	P8452_22770	CP125840.1	45399877	45401006	1046.53		range	-30	2.94814	-10.1759	2.54054e-24	7.62248e-23
blue	P8452_25886	P8452_25886	CP125841.1	15244903	15247817	663.706		condition	-29.9731	8.25445	-3.63115	0.000282166	0.00319261
blue	P8452_25886	P8452_25886	CP125841.1	15244903	15247817	663.706		condition_range	-14.3983	6.05012	-2.37984	0.0173201	0.0709885
blue	P8452_25886	P8452_25886	CP125841.1	15244903	15247817	663.706		range	24.0357	2.95346	8.13817	4.01311e-16	2.64084e-15
blue	P8452_26194	P8452_26194	CP125841.1	18454395	18457417	26.3845		condition_latitude_range	7.85397	2.50331	3.13744	0.00170432	0.0729931		Wilt Survival	-0.153089	0.151947
blue	P8452_26194	P8452_26194	CP125841.1	18454395	18457417	26.3845		condition_latitude_range	7.85397	2.50331	3.13744	0.00170432	0.0729931		Wilt VWC	-0.0026417	0.465881
blue	P8452_30587	P8452_30587	CP125842.1	6223499	6225875	275.266		range_latitude	-17.6689	5.9677	-2.96075	0.00306889	0.014309		Wilt VWC	0.00633842	0.0472868
blue	P8452_30587	P8452_30587	CP125842.1	6223499	6225875	275.266		latitude	27.4521	2.95877	9.27823	1.72321e-20	2.05407e-19		Wilt VWC	0.00633842	0.0472868
blue	P8452_30587	P8452_30587	CP125842.1	6223499	6225875	275.266		range	-29.7092	2.93617	-10.1184	4.58056e-24	1.02206e-22		Wilt Survival	0.0635086	0.5238
blue	P8452_30587	P8452_30587	CP125842.1	6223499	6225875	275.266		range_latitude	-17.6689	5.9677	-2.96075	0.00306889	0.014309		Wilt Survival	0.0635086	0.5238
blue	P8452_30587	P8452_30587	CP125842.1	6223499	6225875	275.266		range	-29.7092	2.93617	-10.1184	4.58056e-24	1.02206e-22		Wilt VWC	0.00633842	0.0472868
blue	P8452_30587	P8452_30587	CP125842.1	6223499	6225875	275.266		latitude	27.4521	2.95877	9.27823	1.72321e-20	2.05407e-19		Wilt Survival	0.0635086	0.5238
blue	P8452_30627	P8452_30627	CP125842.1	6543371	6543964	22249.1		latitude	2.52117	1.15458	2.18363	0.0289896	0.0927715		Wilt Survival	0.173832	0.0710803
blue	P8452_30627	P8452_30627	CP125842.1	6543371	6543964	22249.1		latitude	2.52117	1.15458	2.18363	0.0289896	0.0927715		Wilt VWC	0.00522874	0.105857
blue	P8452_35970	P8452_35970	CP125843.1	7040526	7042873	2409.99		condition_range	27.4866	5.98715	4.59093	4.41285e-06	3.22711e-05		Wilt Survival	-0.0689452	0.506166
blue	P8452_35970	P8452_35970	CP125843.1	7040526	7042873	2409.99		condition_range	27.4866	5.98715	4.59093	4.41285e-06	3.22711e-05		Wilt VWC	-0.00224388	0.516436
blue	P8452_35970	P8452_35970	CP125843.1	7040526	7042873	2409.99		range_latitude	29.1288	5.91528	4.92433	8.46508e-07	8.20528e-06		Wilt VWC	-0.00224388	0.516436
blue	P8452_35970	P8452_35970	CP125843.1	7040526	7042873	2409.99		range_latitude	29.1288	5.91528	4.92433	8.46508e-07	8.20528e-06		Wilt Survival	-0.0689452	0.506166
blue	P8452_41343	P8452_41343	CP125844.1	8478404	8481584	1514.82		condition	-26.0703	8.25446	-3.15833	0.00158677	0.0118739
blue	P8452_41343	P8452_41343	CP125844.1	8478404	8481584	1514.82		range	24.7811	2.95136	8.39652	4.59892e-17	3.26262e-16
blue	P8452_41343	P8452_41343	CP125844.1	8478404	8481584	1514.82		latitude	24.7997	2.96671	8.35932	6.30832e-17	4.68708e-16
blue	P8452_41343	P8452_41343	CP125844.1	8478404	8481584	1514.82		condition_range	-14.3616	6.05012	-2.37376	0.0176078	0.0720209
blue	P8452_41343	P8452_41343	CP125844.1	8478404	8481584	1514.82		range_latitude	30	5.98703	5.01083	5.4195e-07	5.71723e-06
blue	P8452_50048	P8452_50048	CP125846.1	1693078	1697458	48.9688		condition_latitude_range	29.4333	5.22883	5.62903	1.81224e-08	1.54479e-05		Wilt VWC	-0.00154561	0.669165
blue	P8452_50048	P8452_50048	CP125846.1	1693078	1697458	48.9688		condition_latitude_range	29.4333	5.22883	5.62903	1.81224e-08	1.54479e-05		Wilt Survival	-0.000158483	0.998837
blue	P8452_67054	P8452_67054	CP125849.1	48308110	48309486	14.9062		condition_latitude_range	21.1009	4.05329	5.20587	1.93094e-07	8.13382e-05		Wilt VWC	0.00649147	0.0416757
blue	P8452_67054	P8452_67054	CP125849.1	48308110	48309486	14.9062		condition_latitude_range	21.1009	4.05329	5.20587	1.93094e-07	8.13382e-05		Wilt Survival	0.09862	0.318947
blue	P8452_68833	P8452_68833	CP125850.1	5439652	5440278	95.4244		condition_latitude_range	30	5.37246	5.58404	2.34996e-08	1.88175e-05		Wilt VWC	-0.00368022	0.301593
blue	P8452_68833	P8452_68833	CP125850.1	5439652	5440278	95.4244		condition_latitude_range	30	5.37246	5.58404	2.34996e-08	1.88175e-05		Wilt Survival	-0.124909	0.24083
blue	P8452_77696	P8452_77696	CP125851.1	53802566	53804472	2162.73		range_latitude	30	5.94961	5.04235	4.59857e-07	5.71723e-06		Wilt Survival	0.0509619	0.616481
blue	P8452_77696	P8452_77696	CP125851.1	53802566	53804472	2162.73		range_latitude	30	5.94961	5.04235	4.59857e-07	5.71723e-06		Wilt VWC	-0.000202049	0.952636
blue	P8452_77696	P8452_77696	CP125851.1	53802566	53804472	2162.73		latitude	-13.2714	2.94471	-4.50686	6.57935e-06	2.85793e-05		Wilt VWC	-0.000202049	0.952636
blue	P8452_77696	P8452_77696	CP125851.1	53802566	53804472	2162.73		range	-13.2783	2.92443	-4.54048	5.61263e-06	2.47763e-05		Wilt VWC	-0.000202049	0.952636
blue	P8452_77696	P8452_77696	CP125851.1	53802566	53804472	2162.73		condition_range	-30	5.98255	-5.01459	5.31476e-07	6.44838e-06		Wilt Survival	0.0509619	0.616481
blue	P8452_77696	P8452_77696	CP125851.1	53802566	53804472	2162.73		condition_latitude	-30	5.93321	-5.05628	4.27505e-07	4.38418e-06		Wilt VWC	-0.000202049	0.952636
blue	P8452_77696	P8452_77696	CP125851.1	53802566	53804472	2162.73		condition_range	-30	5.98255	-5.01459	5.31476e-07	6.44838e-06		Wilt VWC	-0.000202049	0.952636
blue	P8452_77696	P8452_77696	CP125851.1	53802566	53804472	2162.73		latitude	-13.2714	2.94471	-4.50686	6.57935e-06	2.85793e-05		Wilt Survival	0.0509619	0.616481
blue	P8452_77696	P8452_77696	CP125851.1	53802566	53804472	2162.73		condition_latitude	-30	5.93321	-5.05628	4.27505e-07	4.38418e-06		Wilt Survival	0.0509619	0.616481
blue	P8452_77696	P8452_77696	CP125851.1	53802566	53804472	2162.73		range	-13.2783	2.92443	-4.54048	5.61263e-06	2.47763e-05		Wilt Survival	0.0509619	0.616481
blue	P8452_78039	P8452_78039	CP125851.1	56906934	56909300	1170.98		latitude	-12.2151	2.94159	-4.15256	3.28778e-05	0.000136625		Wilt VWC	0.00159686	0.631244
blue	P8452_78039	P8452_78039	CP125851.1	56906934	56909300	1170.98		latitude	-12.2151	2.94159	-4.15256	3.28778e-05	0.000136625		Wilt Survival	0.0779573	0.432713
blue	P8452_78039	P8452_78039	CP125851.1	56906934	56909300	1170.98		range	-12.2508	2.92281	-4.19146	2.77171e-05	0.00011791		Wilt Survival	0.0779573	0.432713
blue	P8452_78039	P8452_78039	CP125851.1	56906934	56909300	1170.98		condition_latitude	-30	5.96699	-5.02766	4.96495e-07	4.38418e-06		Wilt VWC	0.00159686	0.631244
blue	P8452_78039	P8452_78039	CP125851.1	56906934	56909300	1170.98		range_latitude	30	5.94434	5.04682	4.49234e-07	5.71723e-06		Wilt Survival	0.0779573	0.432713
blue	P8452_78039	P8452_78039	CP125851.1	56906934	56909300	1170.98		condition_latitude	-30	5.96699	-5.02766	4.96495e-07	4.38418e-06		Wilt Survival	0.0779573	0.432713
blue	P8452_78039	P8452_78039	CP125851.1	56906934	56909300	1170.98		range_latitude	30	5.94434	5.04682	4.49234e-07	5.71723e-06		Wilt VWC	0.00159686	0.631244
blue	P8452_78039	P8452_78039	CP125851.1	56906934	56909300	1170.98		condition_range	-30	6.02026	-4.98318	6.2549e-07	6.44838e-06		Wilt VWC	0.00159686	0.631244
blue	P8452_78039	P8452_78039	CP125851.1	56906934	56909300	1170.98		condition_range	-30	6.02026	-4.98318	6.2549e-07	6.44838e-06		Wilt Survival	0.0779573	0.432713
blue	P8452_78039	P8452_78039	CP125851.1	56906934	56909300	1170.98		range	-12.2508	2.92281	-4.19146	2.77171e-05	0.00011791		Wilt VWC	0.00159686	0.631244
blue	P8452_69769	PLGG1	CP125850.1	14426460	14434321	50.8773		latitude	20.4983	2.97854	6.88202	5.90094e-12	3.24203e-11
blue	P8452_69769	PLGG1	CP125850.1	14426460	14434321	50.8773		range	-27.8638	2.95468	-9.43039	4.08583e-21	5.07939e-20
blue	P8452_69769	PLGG1	CP125850.1	14426460	14434321	50.8773		condition	-30	8.25503	-3.63415	0.000278901	0.00319261
blue	P8452_42865	PNSL2	CP125844.1	35056903	35058245	155.187		condition	-27.8232	8.26777	-3.36526	0.00076472	0.00649314
blue	P8452_42865	PNSL2	CP125844.1	35056903	35058245	155.187		range	19.171	2.95996	6.47677	9.37067e-11	4.92693e-10
blue	P8452_42865	PNSL2	CP125844.1	35056903	35058245	155.187		latitude	-25.7601	2.97213	-8.66722	4.42793e-18	3.65521e-17
blue	P8452_63563	RBCS2	CP125849.1	733894	735271	428.528		condition	-26.3407	8.25474	-3.19098	0.00141792	0.010779
blue	P8452_63563	RBCS2	CP125849.1	733894	735271	428.528		latitude	23.623	2.96984	7.95431	1.80126e-15	1.19094e-14
blue	P8452_07470	ZOG1	CP125837.1	16127959	16129377	2486.88		range_latitude	28.936	5.91518	4.89183	9.99037e-07	9.48613e-06		Wilt Survival	-0.0661867	0.516667
blue	P8452_07470	ZOG1	CP125837.1	16127959	16129377	2486.88		range_latitude	28.936	5.91518	4.89183	9.99037e-07	9.48613e-06		Wilt VWC	-0.000173603	0.959499
brown	P8452_73325	ARPC5A	CP125851.1	515556	518743	1800.74		condition	25.3215	8.20248	3.08706	0.00202149	0.0146092		Wilt VWC	0.00210845	0.524739
brown	P8452_73325	ARPC5A	CP125851.1	515556	518743	1800.74		range	30	2.94838	10.1751	2.56164e-24	7.62248e-23		Wilt Survival	0.0740855	0.455443
brown	P8452_73325	ARPC5A	CP125851.1	515556	518743	1800.74		range	30	2.94838	10.1751	2.56164e-24	7.62248e-23		Wilt VWC	0.00210845	0.524739
brown	P8452_73325	ARPC5A	CP125851.1	515556	518743	1800.74		latitude	-30	2.96638	-10.1133	4.82185e-24	1.45124e-22		Wilt Survival	0.0740855	0.455443
brown	P8452_73325	ARPC5A	CP125851.1	515556	518743	1800.74		condition	25.3215	8.20248	3.08706	0.00202149	0.0146092		Wilt Survival	0.0740855	0.455443
brown	P8452_73325	ARPC5A	CP125851.1	515556	518743	1800.74		range_latitude	-16.8617	5.98088	-2.81926	0.00481347	0.0218075		Wilt VWC	0.00210845	0.524739
brown	P8452_73325	ARPC5A	CP125851.1	515556	518743	1800.74		condition_range	27.8953	6.05541	4.60668	4.09152e-06	3.00797e-05		Wilt VWC	0.00210845	0.524739
brown	P8452_73325	ARPC5A	CP125851.1	515556	518743	1800.74		condition_latitude	-17.2466	6.00243	-2.87327	0.00406251	0.0174432		Wilt Survival	0.0740855	0.455443
brown	P8452_73325	ARPC5A	CP125851.1	515556	518743	1800.74		range_latitude	-16.8617	5.98088	-2.81926	0.00481347	0.0218075		Wilt Survival	0.0740855	0.455443
brown	P8452_73325	ARPC5A	CP125851.1	515556	518743	1800.74		condition_latitude	-17.2466	6.00243	-2.87327	0.00406251	0.0174432		Wilt VWC	0.00210845	0.524739
brown	P8452_73325	ARPC5A	CP125851.1	515556	518743	1800.74		latitude	-30	2.96638	-10.1133	4.82185e-24	1.45124e-22		Wilt VWC	0.00210845	0.524739
brown	P8452_73325	ARPC5A	CP125851.1	515556	518743	1800.74		condition_range	27.8953	6.05541	4.60668	4.09152e-06	3.00797e-05		Wilt Survival	0.0740855	0.455443
brown	P8452_48475	AS2	CP125845.1	46422939	46428956	11195.2		condition_range	-27.1574	4.66624	-5.81998	5.88563e-09	9.99145e-07		Wilt Survival	-0.0711626	0.519694
brown	P8452_48475	AS2	CP125845.1	46422939	46428956	11195.2		condition_latitude	-27.4634	4.6302	-5.93137	3.00416e-09	2.36952e-07		Wilt Survival	-0.0711626	0.519694
brown	P8452_48475	AS2	CP125845.1	46422939	46428956	11195.2		condition_latitude	-27.4634	4.6302	-5.93137	3.00416e-09	2.36952e-07		Wilt VWC	-0.000325903	0.929845
brown	P8452_48475	AS2	CP125845.1	46422939	46428956	11195.2		condition_range	-27.1574	4.66624	-5.81998	5.88563e-09	9.99145e-07		Wilt VWC	-0.000325903	0.929845
brown	P8452_02550	BET11	CP125836.1	24133407	24135715	2150.05		range_latitude	-16.3055	5.98094	-2.72625	0.00640581	0.0285208		Wilt VWC	-0.00191727	0.563687
brown	P8452_02550	BET11	CP125836.1	24133407	24135715	2150.05		condition_latitude	-14.993	6.00243	-2.49782	0.0124959	0.048805		Wilt VWC	-0.00191727	0.563687
brown	P8452_02550	BET11	CP125836.1	24133407	24135715	2150.05		condition_range	30	6.05541	4.95424	7.26122e-07	6.44838e-06		Wilt VWC	-0.00191727	0.563687
brown	P8452_02550	BET11	CP125836.1	24133407	24135715	2150.05		latitude	-30	2.9664	-10.1133	4.8251e-24	1.45124e-22		Wilt VWC	-0.00191727	0.563687
brown	P8452_02550	BET11	CP125836.1	24133407	24135715	2150.05		latitude	-30	2.9664	-10.1133	4.8251e-24	1.45124e-22		Wilt Survival	-0.128013	0.191944
brown	P8452_02550	BET11	CP125836.1	24133407	24135715	2150.05		range	30	2.94839	10.1751	2.56257e-24	7.62248e-23		Wilt VWC	-0.00191727	0.563687
brown	P8452_02550	BET11	CP125836.1	24133407	24135715	2150.05		condition	30	8.20248	3.65743	0.000254758	0.00319261		Wilt VWC	-0.00191727	0.563687
brown	P8452_02550	BET11	CP125836.1	24133407	24135715	2150.05		condition	30	8.20248	3.65743	0.000254758	0.00319261		Wilt Survival	-0.128013	0.191944
brown	P8452_02550	BET11	CP125836.1	24133407	24135715	2150.05		range_latitude	-16.3055	5.98094	-2.72625	0.00640581	0.0285208		Wilt Survival	-0.128013	0.191944
brown	P8452_02550	BET11	CP125836.1	24133407	24135715	2150.05		condition_range	30	6.05541	4.95424	7.26122e-07	6.44838e-06		Wilt Survival	-0.128013	0.191944
brown	P8452_02550	BET11	CP125836.1	24133407	24135715	2150.05		range	30	2.94839	10.1751	2.56257e-24	7.62248e-23		Wilt Survival	-0.128013	0.191944
brown	P8452_02550	BET11	CP125836.1	24133407	24135715	2150.05		condition_latitude	-14.993	6.00243	-2.49782	0.0124959	0.048805		Wilt Survival	-0.128013	0.191944
brown	P8452_11192	BGAL5	CP125837.1	66745443	66748228	141.884		latitude	-27.3544	2.95617	-9.25333	2.17608e-20	2.54178e-19		Wilt VWC	0.00285356	0.391626
brown	P8452_11192	BGAL5	CP125837.1	66745443	66748228	141.884		latitude	-27.3544	2.95617	-9.25333	2.17608e-20	2.54178e-19		Wilt Survival	0.109266	0.271601
brown	P8452_11192	BGAL5	CP125837.1	66745443	66748228	141.884		condition_range	-30	6.02079	-4.98274	6.26916e-07	6.44838e-06		Wilt Survival	0.109266	0.271601
brown	P8452_11192	BGAL5	CP125837.1	66745443	66748228	141.884		condition_range	-30	6.02079	-4.98274	6.26916e-07	6.44838e-06		Wilt VWC	0.00285356	0.391626
brown	P8452_18321	CAM1	CP125839.1	43211611	43214973	151622		condition	-6.79072	1.91382	-3.54825	0.000387799	0.00385896		Wilt VWC	-0.00289474	0.44216
brown	P8452_18321	CAM1	CP125839.1	43211611	43214973	151622		condition	-6.79072	1.91382	-3.54825	0.000387799	0.00385896		Wilt Survival	-0.177585	0.108108
brown	P8452_58243	CHI4	CP125847.1	59025736	59027014	348.856		latitude	-12.4961	2.93487	-4.25782	2.06434e-05	8.70886e-05		Wilt VWC	-0.00519164	0.134511
brown	P8452_58243	CHI4	CP125847.1	59025736	59027014	348.856		latitude	-12.4961	2.93487	-4.25782	2.06434e-05	8.70886e-05		Wilt Survival	-0.109858	0.297199
brown	P8452_58243	CHI4	CP125847.1	59025736	59027014	348.856		range	27.7922	2.94138	9.44867	3.43166e-21	4.31634e-20		Wilt VWC	-0.00519164	0.134511
brown	P8452_58243	CHI4	CP125847.1	59025736	59027014	348.856		condition_latitude	30	5.96449	5.02977	4.91074e-07	4.38418e-06		Wilt Survival	-0.109858	0.297199
brown	P8452_58243	CHI4	CP125847.1	59025736	59027014	348.856		range	27.7922	2.94138	9.44867	3.43166e-21	4.31634e-20		Wilt Survival	-0.109858	0.297199
brown	P8452_58243	CHI4	CP125847.1	59025736	59027014	348.856		condition_latitude	30	5.96449	5.02977	4.91074e-07	4.38418e-06		Wilt VWC	-0.00519164	0.134511
brown	P8452_36772	CNR1	CP125843.1	15207014	15210348	8357.54		condition_range	-8.20901	3.45852	-2.37356	0.0176173	0.0720421		Wilt Survival	0.116339	0.237987
brown	P8452_36772	CNR1	CP125843.1	15207014	15210348	8357.54		condition_range	-8.20901	3.45852	-2.37356	0.0176173	0.0720421		Wilt VWC	0.00672243	0.0344218
brown	P8452_22446	CYTB5E	CP125840.1	40798025	40800391	24.9947		condition_latitude_range	22.0041	7.07542	3.10994	0.00187125	0.0783642		Wilt VWC	-1.26091e-05	0.996988
brown	P8452_22446	CYTB5E	CP125840.1	40798025	40800391	24.9947		condition_latitude_range	22.0041	7.07542	3.10994	0.00187125	0.0783642		Wilt Survival	-0.046027	0.645114
brown	P8452_15775	ERD4	CP125839.1	5892566	5892844	13.493		condition_latitude_range	-15.9076	4.27793	-3.71852	0.000200396	0.0147096		Wilt VWC	7.55632e-05	0.982925
brown	P8452_15775	ERD4	CP125839.1	5892566	5892844	13.493		condition_latitude_range	-15.9076	4.27793	-3.71852	0.000200396	0.0147096		Wilt Survival	-0.0639766	0.54412
brown	P8452_76298	FDC2	CP125851.1	36413025	36420688	253.251		condition	27.2446	8.20247	3.32152	0.000895298	0.0073811		Wilt Survival	-0.167306	0.0856221
brown	P8452_76298	FDC2	CP125851.1	36413025	36420688	253.251		range_latitude	30	5.95128	5.04093	4.63276e-07	5.71723e-06		Wilt VWC	-0.00575089	0.0757084
brown	P8452_76298	FDC2	CP125851.1	36413025	36420688	253.251		range_latitude	30	5.95128	5.04093	4.63276e-07	5.71723e-06		Wilt Survival	-0.167306	0.0856221
brown	P8452_76298	FDC2	CP125851.1	36413025	36420688	253.251		condition	27.2446	8.20247	3.32152	0.000895298	0.0073811		Wilt VWC	-0.00575089	0.0757084
brown	P8452_54304	FTRA1	CP125847.1	125106	125513	53.3355		condition_latitude_range	21.9613	3.79271	5.79041	7.02163e-09	7.73111e-06		Wilt Survival	-0.142141	0.145834
brown	P8452_54304	FTRA1	CP125847.1	125106	125513	53.3355		condition_latitude_range	21.9613	3.79271	5.79041	7.02163e-09	7.73111e-06		Wilt VWC	0.00142115	0.669419
brown	P8452_02719	GIP2	CP125836.1	26348228	26349541	39114.6		condition	-6.45356	2.45842	-2.62508	0.00866278	0.0525313		Wilt VWC	-0.000758053	0.858215
brown	P8452_02719	GIP2	CP125836.1	26348228	26349541	39114.6		condition	-6.45356	2.45842	-2.62508	0.00866278	0.0525313		Wilt Survival	0.0950193	0.45266
brown	P8452_03848	GLP10	CP125836.1	49002054	49003001	8.82698		condition_latitude_range	18.6003	4.9131	3.78585	0.000153183	0.011866		Wilt VWC	0.00175717	0.615066
brown	P8452_03848	GLP10	CP125836.1	49002054	49003001	8.82698		condition_latitude_range	18.6003	4.9131	3.78585	0.000153183	0.011866		Wilt Survival	0.0861881	0.408669
brown	P8452_34610	GPX6	CP125842.1	60206053	60208702	313.81		condition_range	-30	5.99664	-5.0028	5.6504e-07	6.44838e-06		Wilt Survival	-0.0339896	0.741774
brown	P8452_34610	GPX6	CP125842.1	60206053	60208702	313.81		condition_range	-30	5.99664	-5.0028	5.6504e-07	6.44838e-06		Wilt VWC	-0.00148386	0.665851
brown	P8452_34610	GPX6	CP125842.1	60206053	60208702	313.81		latitude	27.7723	2.95875	9.38651	6.20186e-21	7.9479e-20		Wilt Survival	-0.0339896	0.741774
brown	P8452_34610	GPX6	CP125842.1	60206053	60208702	313.81		latitude	27.7723	2.95875	9.38651	6.20186e-21	7.9479e-20		Wilt VWC	-0.00148386	0.665851
brown	P8452_39876	GPX6	CP125843.1	55682938	55686192	144.253		range	-27.9106	2.95277	-9.45237	3.31252e-21	4.17274e-20		Wilt VWC	0.00159686	0.631244
brown	P8452_39876	GPX6	CP125843.1	55682938	55686192	144.253		condition_range	-15.6603	6.05244	-2.58743	0.00966951	0.0416602		Wilt Survival	0.0779573	0.432713
brown	P8452_39876	GPX6	CP125843.1	55682938	55686192	144.253		condition_latitude	-13.315	6.00247	-2.21825	0.026538	0.0960257		Wilt Survival	0.0779573	0.432713
brown	P8452_39876	GPX6	CP125843.1	55682938	55686192	144.253		range	-27.9106	2.95277	-9.45237	3.31252e-21	4.17274e-20		Wilt Survival	0.0779573	0.432713
brown	P8452_39876	GPX6	CP125843.1	55682938	55686192	144.253		latitude	-29.9992	2.97424	-10.0864	6.34758e-24	1.45124e-22		Wilt Survival	0.0779573	0.432713
brown	P8452_39876	GPX6	CP125843.1	55682938	55686192	144.253		condition_latitude	-13.315	6.00247	-2.21825	0.026538	0.0960257		Wilt VWC	0.00159686	0.631244
brown	P8452_39876	GPX6	CP125843.1	55682938	55686192	144.253		condition_range	-15.6603	6.05244	-2.58743	0.00966951	0.0416602		Wilt VWC	0.00159686	0.631244
brown	P8452_39876	GPX6	CP125843.1	55682938	55686192	144.253		latitude	-29.9992	2.97424	-10.0864	6.34758e-24	1.45124e-22		Wilt VWC	0.00159686	0.631244
brown	P8452_17029	GRXC4	CP125839.1	19812745	19815558	15.7847		condition_latitude_range	-30	6.47968	-4.62986	3.65912e-06	0.000662275		Wilt Survival	-0.0519284	0.609088
brown	P8452_17029	GRXC4	CP125839.1	19812745	19815558	15.7847		condition_latitude_range	-30	6.47968	-4.62986	3.65912e-06	0.000662275		Wilt VWC	0.00530096	0.108194
brown	P8452_02438	GRXC5	CP125836.1	22752731	22755391	37.7814		latitude	17.9358	2.97952	6.01971	1.74728e-09	8.6306e-09
brown	P8452_02438	GRXC5	CP125836.1	22752731	22755391	37.7814		condition	-26.3764	8.26977	-3.1895	0.00142519	0.0108195
brown	P8452_02438	GRXC5	CP125836.1	22752731	22755391	37.7814		condition_range	-14.3746	6.0508	-2.37565	0.0175181	0.0716945
brown	P8452_02438	GRXC5	CP125836.1	22752731	22755391	37.7814		range	18.023	2.9601	6.08864	1.13874e-09	5.73698e-09
brown	P8452_02438	GRXC5	CP125836.1	22752731	22755391	37.7814		range_latitude	27.7537	5.99577	4.62889	3.67634e-06	2.97667e-05
brown	P8452_08861	HIPP30	CP125837.1	34487173	34491777	43.4696		condition	28.8049	8.22974	3.5001	0.000465082	0.00440207		Wilt VWC	-0.000202049	0.952636
brown	P8452_08861	HIPP30	CP125837.1	34487173	34491777	43.4696		range	-29.9998	2.95068	-10.1671	2.78139e-24	7.62248e-23		Wilt VWC	-0.000202049	0.952636
brown	P8452_08861	HIPP30	CP125837.1	34487173	34491777	43.4696		latitude	-29.988	2.97201	-10.0901	6.10903e-24	1.45124e-22		Wilt VWC	-0.000202049	0.952636
brown	P8452_08861	HIPP30	CP125837.1	34487173	34491777	43.4696		condition	28.8049	8.22974	3.5001	0.000465082	0.00440207		Wilt Survival	0.0509619	0.616481
brown	P8452_08861	HIPP30	CP125837.1	34487173	34491777	43.4696		range	-29.9998	2.95068	-10.1671	2.78139e-24	7.62248e-23		Wilt Survival	0.0509619	0.616481
brown	P8452_08861	HIPP30	CP125837.1	34487173	34491777	43.4696		condition_latitude	-15.2219	6.00443	-2.53512	0.011241	0.044288		Wilt VWC	-0.000202049	0.952636
brown	P8452_08861	HIPP30	CP125837.1	34487173	34491777	43.4696		condition_latitude	-15.2219	6.00443	-2.53512	0.011241	0.044288		Wilt Survival	0.0509619	0.616481
brown	P8452_08861	HIPP30	CP125837.1	34487173	34491777	43.4696		latitude	-29.988	2.97201	-10.0901	6.10903e-24	1.45124e-22		Wilt Survival	0.0509619	0.616481
brown	P8452_18100	HO1	CP125839.1	39867196	39871368	187029		latitude	-1.07877	0.487369	-2.21345	0.0268665	0.0862959		Wilt Survival	-0.0605732	0.550883
brown	P8452_18100	HO1	CP125839.1	39867196	39871368	187029		latitude	-1.07877	0.487369	-2.21345	0.0268665	0.0862959		Wilt VWC	-0.00138756	0.682576
brown	P8452_38771	LSM5	CP125843.1	45994033	45996522	55.7997		condition_latitude_range	-18.2256	3.84108	-4.7449	2.08606e-06	0.000450143		Wilt VWC	0.00440458	0.198145
brown	P8452_38771	LSM5	CP125843.1	45994033	45996522	55.7997		condition_latitude_range	-18.2256	3.84108	-4.7449	2.08606e-06	0.000450143		Wilt Survival	0.101607	0.326013
brown	P8452_31614	LSM6B	CP125842.1	16700615	16701937	18937.6		condition_range	-28.3191	3.59137	-7.88532	3.1372e-15	5.10709e-12		Wilt Survival	0.110638	0.261747
brown	P8452_31614	LSM6B	CP125842.1	16700615	16701937	18937.6		condition_range	-28.3191	3.59137	-7.88532	3.1372e-15	5.10709e-12		Wilt VWC	0.0018435	0.578888
brown	P8452_35694	MT1B	CP125843.1	4770152	4770726	43.3517		condition_latitude_range	-30	7.25479	-4.1352	3.54651e-05	0.00400498		Wilt Survival	0.120945	0.223584
brown	P8452_35694	MT1B	CP125843.1	4770152	4770726	43.3517		condition_latitude_range	-30	7.25479	-4.1352	3.54651e-05	0.00400498		Wilt VWC	0.00210227	0.530702
brown	P8452_45133	NOI4	CP125844.1	58190899	58193678	7202.62		condition_latitude	-29.9707	4.63419	-6.46731	9.97645e-11	1.40816e-08		Wilt Survival	-0.0541656	0.593439
brown	P8452_45133	NOI4	CP125844.1	58190899	58193678	7202.62		condition_latitude	-29.9707	4.63419	-6.46731	9.97645e-11	1.40816e-08		Wilt VWC	-0.000148232	0.965156
brown	P8452_71945	NRP2	CP125850.1	52626114	52631883	234.917		range	27.1477	2.9511	9.19917	3.60738e-20	3.79538e-19		Wilt VWC	-0.00262895	0.42958
brown	P8452_71945	NRP2	CP125850.1	52626114	52631883	248.111		range_latitude	22.6917	5.95521	3.8104	0.000138742	0.000772651		Wilt VWC	-0.00577789	0.116632
brown	P8452_71945	NRP2	CP125850.1	52626114	52631883	248.111		range_latitude	22.6917	5.95521	3.8104	0.000138742	0.000772651		Wilt Survival	-0.0050901	0.964228
brown	P8452_71945	NRP2	CP125850.1	52626114	52631883	234.917		range_latitude	-13.6243	5.9839	-2.27682	0.0227967	0.0873207		Wilt VWC	-0.00262895	0.42958
brown	P8452_71945	NRP2	CP125850.1	52626114	52631883	234.917		latitude	-29.9946	2.97387	-10.086	6.36897e-24	1.45124e-22		Wilt Survival	-0.146497	0.135243
brown	P8452_71945	NRP2	CP125850.1	52626114	52631883	234.917		range	27.1477	2.9511	9.19917	3.60738e-20	3.79538e-19		Wilt Survival	-0.146497	0.135243
brown	P8452_71945	NRP2	CP125850.1	52626114	52631883	234.917		latitude	-29.9946	2.97387	-10.086	6.36897e-24	1.45124e-22		Wilt VWC	-0.00262895	0.42958
brown	P8452_71945	NRP2	CP125850.1	52626114	52631883	248.111		condition	22.1387	8.20276	2.69893	0.00695635	0.0434493		Wilt VWC	-0.00577789	0.116632
brown	P8452_71945	NRP2	CP125850.1	52626114	52631883	234.917		condition	22.6698	8.20398	2.76327	0.00572256	0.0366123		Wilt VWC	-0.00262895	0.42958
brown	P8452_71945	NRP2	CP125850.1	52626114	52631883	234.917		condition	22.6698	8.20398	2.76327	0.00572256	0.0366123		Wilt Survival	-0.146497	0.135243
brown	P8452_71945	NRP2	CP125850.1	52626114	52631883	234.917		condition_range	27.9324	6.05561	4.61265	3.97571e-06	2.93012e-05		Wilt VWC	-0.00262895	0.42958
brown	P8452_71945	NRP2	CP125850.1	52626114	52631883	234.917		condition_range	27.9324	6.05561	4.61265	3.97571e-06	2.93012e-05		Wilt Survival	-0.146497	0.135243
brown	P8452_71945	NRP2	CP125850.1	52626114	52631883	234.917		range_latitude	-13.6243	5.9839	-2.27682	0.0227967	0.0873207		Wilt Survival	-0.146497	0.135243
brown	P8452_71945	NRP2	CP125850.1	52626114	52631883	248.111		condition	22.1387	8.20276	2.69893	0.00695635	0.0434493		Wilt Survival	-0.0050901	0.964228
brown	P8452_20048	NRPB10L	CP125840.1	8965953	8967707	10.4179		condition_latitude_range	-30	6.06152	-4.94926	7.44977e-07	0.000195022		Wilt Survival	0.132712	0.192688
brown	P8452_20048	NRPB10L	CP125840.1	8965953	8967707	10.4179		condition_latitude_range	-30	6.06152	-4.94926	7.44977e-07	0.000195022		Wilt VWC	0.00251589	0.464612
brown	P8452_36059	NRPB11	CP125843.1	7886057	7889735	11335.5		condition_range	-23.2993	5.14084	-4.5322	5.83722e-06	4.18006e-05		Wilt Survival	0.0306849	0.759237
brown	P8452_36059	NRPB11	CP125843.1	7886057	7889735	11335.5		range	5.75397	2.54734	2.25881	0.023895	0.080915		Wilt Survival	0.0306849	0.759237
brown	P8452_36059	NRPB11	CP125843.1	7886057	7889735	11335.5		condition_range	-23.2993	5.14084	-4.5322	5.83722e-06	4.18006e-05		Wilt VWC	-0.000487948	0.883869
brown	P8452_36059	NRPB11	CP125843.1	7886057	7889735	11335.5		range	5.75397	2.54734	2.25881	0.023895	0.080915		Wilt VWC	-0.000487948	0.883869
brown	P8452_32341	OST48	CP125842.1	25572409	25577055	4451.06		condition_range	-20.0933	5.99323	-3.35267	0.000800348	0.00422799		Wilt VWC	-0.00202712	0.540837
brown	P8452_32341	OST48	CP125842.1	25572409	25577055	4451.06		condition_range	-20.0933	5.99323	-3.35267	0.000800348	0.00422799		Wilt Survival	-0.048503	0.626193
brown	P8452_00021	P8452_00021	CP125836.1	257228	257547	14653.9		range_latitude	29.5202	5.30994	5.55942	2.70675e-08	4.13409e-06		Wilt Survival	0.046466	0.640929
brown	P8452_00021	P8452_00021	CP125836.1	257228	257547	14653.9		range_latitude	29.5202	5.30994	5.55942	2.70675e-08	4.13409e-06		Wilt VWC	0.00104191	0.754072
brown	P8452_00792	P8452_00792	CP125836.1	6827010	6828397	43.8058		condition_latitude_range	22.1444	3.29624	6.71806	1.84163e-11	9.73304e-08		Wilt Survival	0.0814008	0.412461
brown	P8452_00792	P8452_00792	CP125836.1	6827010	6828397	43.8058		condition_latitude_range	22.1444	3.29624	6.71806	1.84163e-11	9.73304e-08		Wilt VWC	0.00180744	0.58674
brown	P8452_01828	P8452_01828	CP125836.1	16412059	16414798	9571.15		condition_range	-22.4265	5.94257	-3.77388	0.00016073	0.000918622		Wilt VWC	-0.00281196	0.405022
brown	P8452_01828	P8452_01828	CP125836.1	16412059	16414798	9571.15		condition_range	-22.4265	5.94257	-3.77388	0.00016073	0.000918622		Wilt VWC	-0.00281196	0.405022
brown	P8452_01828	P8452_01828	CP125836.1	16412059	16414798	9571.15		condition_latitude	-24.2278	5.92804	-4.08698	4.37023e-05	0.000235748		Wilt VWC	-0.00281196	0.405022
brown	P8452_01828	P8452_01828	CP125836.1	16412059	16414798	9571.15		condition_latitude	-24.2278	5.92804	-4.08698	4.37023e-05	0.000235748		Wilt VWC	-0.00281196	0.405022
brown	P8452_01828	P8452_01828	CP125836.1	16412059	16414798	9571.15		condition_latitude	-24.2278	5.92804	-4.08698	4.37023e-05	0.000235748		Wilt Survival	-0.139089	0.163877
brown	P8452_01828	P8452_01828	CP125836.1	16412059	16414798	9571.15		condition_latitude	-24.2278	5.92804	-4.08698	4.37023e-05	0.000235748		Wilt Survival	-0.139089	0.163877
brown	P8452_01828	P8452_01828	CP125836.1	16412059	16414798	9571.15		condition_range	-22.4265	5.94257	-3.77388	0.00016073	0.000918622		Wilt Survival	-0.139089	0.163877
brown	P8452_01828	P8452_01828	CP125836.1	16412059	16414798	9571.15		condition_range	-22.4265	5.94257	-3.77388	0.00016073	0.000918622		Wilt Survival	-0.139089	0.163877
brown	P8452_03817	P8452_03817	CP125836.1	48657419	48658153	9.64633		condition_latitude_range	-19.1714	4.43426	-4.32347	1.53595e-05	0.00208906		Wilt Survival	-0.089191	0.388243
brown	P8452_03817	P8452_03817	CP125836.1	48657419	48658153	9.64633		condition_latitude_range	-19.1714	4.43426	-4.32347	1.53595e-05	0.00208906		Wilt VWC	-0.000383523	0.912107
brown	P8452_03967	P8452_03967	CP125836.1	50555155	50556500	2342.63		range	-30	2.93917	-10.207	1.84548e-24	7.62248e-23		Wilt VWC	0.00330472	0.31648
brown	P8452_03967	P8452_03967	CP125836.1	50555155	50556500	2342.63		condition_latitude	13.8057	5.97496	2.31059	0.0208554	0.077472		Wilt Survival	0.0759764	0.44473
brown	P8452_03967	P8452_03967	CP125836.1	50555155	50556500	2342.63		condition	30	8.20239	3.65747	0.000254716	0.00319261		Wilt VWC	0.00330472	0.31648
brown	P8452_03967	P8452_03967	CP125836.1	50555155	50556500	2342.63		range	-30	2.93917	-10.207	1.84548e-24	7.62248e-23		Wilt Survival	0.0759764	0.44473
brown	P8452_03967	P8452_03967	CP125836.1	50555155	50556500	2342.63		range_latitude	-22.2076	5.94385	-3.73623	0.0001868	0.00102127		Wilt VWC	0.00330472	0.31648
brown	P8452_03967	P8452_03967	CP125836.1	50555155	50556500	2342.63		condition_latitude	13.8057	5.97496	2.31059	0.0208554	0.077472		Wilt VWC	0.00330472	0.31648
brown	P8452_03967	P8452_03967	CP125836.1	50555155	50556500	2342.63		condition	30	8.20239	3.65747	0.000254716	0.00319261		Wilt Survival	0.0759764	0.44473
brown	P8452_03967	P8452_03967	CP125836.1	50555155	50556500	2342.63		range_latitude	-22.2076	5.94385	-3.73623	0.0001868	0.00102127		Wilt Survival	0.0759764	0.44473
brown	P8452_04064	P8452_04064	CP125836.1	51810545	51812795	4426.06		latitude	-30	2.96617	-10.114	4.78686e-24	1.45124e-22		Wilt Survival	-0.162186	0.11352
brown	P8452_04064	P8452_04064	CP125836.1	51810545	51812795	4426.06		range_latitude	-16.086	5.98028	-2.68984	0.00714868	0.0315432		Wilt VWC	-0.00450622	0.191066
brown	P8452_04064	P8452_04064	CP125836.1	51810545	51812795	4426.06		condition_range	22.0917	6.05541	3.64825	0.000264033	0.00147629		Wilt VWC	-0.00450622	0.191066
brown	P8452_04064	P8452_04064	CP125836.1	51810545	51812795	4426.06		condition_range	22.0917	6.05541	3.64825	0.000264033	0.00147629		Wilt Survival	-0.162186	0.11352
brown	P8452_04064	P8452_04064	CP125836.1	51810545	51812795	4426.06		latitude	-30	2.96617	-10.114	4.78686e-24	1.45124e-22		Wilt VWC	-0.00450622	0.191066
brown	P8452_04064	P8452_04064	CP125836.1	51810545	51812795	4426.06		condition_latitude	-15.0427	6.00243	-2.50609	0.0122073	0.047788		Wilt VWC	-0.00450622	0.191066
brown	P8452_04064	P8452_04064	CP125836.1	51810545	51812795	4426.06		condition	19.8685	8.20247	2.42225	0.0154245	0.0868424		Wilt VWC	-0.00450622	0.191066
brown	P8452_04064	P8452_04064	CP125836.1	51810545	51812795	4426.06		range	29.9451	2.94827	10.1569	3.08847e-24	7.62248e-23		Wilt VWC	-0.00450622	0.191066
brown	P8452_04064	P8452_04064	CP125836.1	51810545	51812795	4426.06		condition	19.8685	8.20247	2.42225	0.0154245	0.0868424		Wilt Survival	-0.162186	0.11352
brown	P8452_04064	P8452_04064	CP125836.1	51810545	51812795	4426.06		range_latitude	-16.086	5.98028	-2.68984	0.00714868	0.0315432		Wilt Survival	-0.162186	0.11352
brown	P8452_04064	P8452_04064	CP125836.1	51810545	51812795	4426.06		range	29.9451	2.94827	10.1569	3.08847e-24	7.62248e-23		Wilt Survival	-0.162186	0.11352
brown	P8452_04064	P8452_04064	CP125836.1	51810545	51812795	4426.06		condition_latitude	-15.0427	6.00243	-2.50609	0.0122073	0.047788		Wilt Survival	-0.162186	0.11352
brown	P8452_04074	P8452_04074	CP125836.1	51910135	51912263	2101.64		condition_range	-19.0758	6.05012	-3.15296	0.00161623	0.00819679
brown	P8452_04074	P8452_04074	CP125836.1	51910135	51912263	2101.64		range	25.8457	2.94915	8.76378	1.88815e-18	1.53325e-17
brown	P8452_04074	P8452_04074	CP125836.1	51910135	51912263	2101.64		condition	-30	8.25427	-3.63448	0.000278539	0.00319261
brown	P8452_04291	P8452_04291	CP125836.1	54558415	54560035	1159.62		range_latitude	-17.0752	5.95908	-2.8654	0.0041648	0.0190512		Wilt VWC	0.00163935	0.627124
brown	P8452_04291	P8452_04291	CP125836.1	54558415	54560035	1159.62		range_latitude	-17.0752	5.95908	-2.8654	0.0041648	0.0190512		Wilt Survival	-0.0827407	0.411417
brown	P8452_04291	P8452_04291	CP125836.1	54558415	54560035	1159.62		latitude	-29.9998	2.96672	-10.1121	4.88114e-24	1.45124e-22		Wilt VWC	0.00163935	0.627124
brown	P8452_04291	P8452_04291	CP125836.1	54558415	54560035	1159.62		latitude	-29.9998	2.96672	-10.1121	4.88114e-24	1.45124e-22		Wilt Survival	-0.0827407	0.411417
brown	P8452_04291	P8452_04291	CP125836.1	54558415	54560035	1159.62		condition	23.8012	8.20242	2.90173	0.00371112	0.0249505		Wilt VWC	0.00163935	0.627124
brown	P8452_04291	P8452_04291	CP125836.1	54558415	54560035	1159.62		condition	23.8012	8.20242	2.90173	0.00371112	0.0249505		Wilt Survival	-0.0827407	0.411417
brown	P8452_04950	P8452_04950	CP125836.1	61406763	61412737	1682.59		latitude	8.36609	2.93699	2.84853	0.0043922	0.0152789		Wilt VWC	0.00345359	0.293558
brown	P8452_04950	P8452_04950	CP125836.1	61406763	61412737	1682.59		condition_range	-30	5.99465	-5.00446	5.60191e-07	6.44838e-06		Wilt Survival	0.0618361	0.533924
brown	P8452_04950	P8452_04950	CP125836.1	61406763	61412737	1682.59		condition_latitude	-23.3057	5.94295	-3.92157	8.79742e-05	0.000456911		Wilt VWC	0.00345359	0.293558
brown	P8452_04950	P8452_04950	CP125836.1	61406763	61412737	1682.59		condition_latitude	-23.3057	5.94295	-3.92157	8.79742e-05	0.000456911		Wilt Survival	0.0618361	0.533924
brown	P8452_04950	P8452_04950	CP125836.1	61406763	61412737	1682.59		latitude	8.36609	2.93699	2.84853	0.0043922	0.0152789		Wilt Survival	0.0618361	0.533924
brown	P8452_04950	P8452_04950	CP125836.1	61406763	61412737	1682.59		range_latitude	-19.2382	5.92199	-3.24861	0.0011597	0.00569748		Wilt Survival	0.0618361	0.533924
brown	P8452_04950	P8452_04950	CP125836.1	61406763	61412737	1682.59		range_latitude	-19.2382	5.92199	-3.24861	0.0011597	0.00569748		Wilt VWC	0.00345359	0.293558
brown	P8452_04950	P8452_04950	CP125836.1	61406763	61412737	1682.59		condition_range	-30	5.99465	-5.00446	5.60191e-07	6.44838e-06		Wilt VWC	0.00345359	0.293558
brown	P8452_05383	P8452_05383	CP125836.1	65026326	65027407	10.7086		condition_latitude_range	-19.5184	3.85706	-5.06044	4.18282e-07	0.000128524		Wilt VWC	0.00307456	0.354272
brown	P8452_05383	P8452_05383	CP125836.1	65026326	65027407	10.7086		condition_latitude_range	-19.5184	3.85706	-5.06044	4.18282e-07	0.000128524		Wilt Survival	-0.0232456	0.81699
brown	P8452_05946	P8452_05946	CP125837.1	2179563	2179985	21.0281		condition_latitude_range	22.6396	6.19477	3.65463	0.000257554	0.0180527		Wilt VWC	-0.00133259	0.688713
brown	P8452_05946	P8452_05946	CP125837.1	2179563	2179985	21.0281		condition_latitude_range	22.6396	6.19477	3.65463	0.000257554	0.0180527		Wilt Survival	-0.128307	0.190805
brown	P8452_06061	P8452_06061	CP125837.1	3233803	3235432	35.1509		condition_latitude_range	-18.0926	4.05843	-4.45801	8.27226e-06	0.0012709		Wilt VWC	-0.00441566	0.17575
brown	P8452_06061	P8452_06061	CP125837.1	3233803	3235432	35.1509		condition_latitude_range	-18.0926	4.05843	-4.45801	8.27226e-06	0.0012709		Wilt Survival	-0.14314	0.141974
brown	P8452_07376	P8452_07376	CP125837.1	15401361	15403037	8.63526		condition_latitude_range	18.024	5.2236	3.45049	0.000559579	0.0311959		Wilt Survival	0.154302	0.126278
brown	P8452_07376	P8452_07376	CP125837.1	15401361	15403037	8.63526		condition_latitude_range	18.024	5.2236	3.45049	0.000559579	0.0311959		Wilt VWC	0.00572921	0.0865306
brown	P8452_07386	P8452_07386	CP125837.1	15482367	15484531	3447.38		condition_range	30	5.98675	5.01107	5.41293e-07	6.44838e-06		Wilt VWC	0.00137573	0.683026
brown	P8452_07386	P8452_07386	CP125837.1	15482367	15484531	3447.38		condition_latitude	30	5.93542	5.0544	4.31745e-07	4.38418e-06		Wilt VWC	0.00137573	0.683026
brown	P8452_07386	P8452_07386	CP125837.1	15482367	15484531	3447.38		condition_range	30	5.98675	5.01107	5.41293e-07	6.44838e-06		Wilt Survival	0.099607	0.319878
brown	P8452_07386	P8452_07386	CP125837.1	15482367	15484531	3447.38		condition_latitude	30	5.93542	5.0544	4.31745e-07	4.38418e-06		Wilt Survival	0.099607	0.319878
brown	P8452_09227	P8452_09227	CP125837.1	46829189	46830800	8.34254		condition_latitude_range	16.0683	4.12204	3.89815	9.6932e-05	0.00831633		Wilt VWC	0.00126149	0.72782
brown	P8452_09227	P8452_09227	CP125837.1	46829189	46830800	8.34254		condition_latitude_range	16.0683	4.12204	3.89815	9.6932e-05	0.00831633		Wilt Survival	-0.0998711	0.354373
brown	P8452_10047	P8452_10047	CP125837.1	56823217	56824543	2062.38		latitude	-16.3701	2.94625	-5.55624	2.75646e-08	1.30215e-07		Wilt Survival	0.108271	0.276067
brown	P8452_10047	P8452_10047	CP125837.1	56823217	56824543	2062.38		condition_range	-14.6992	5.99344	-2.45255	0.0141849	0.0591126		Wilt VWC	0.00328845	0.322166
brown	P8452_10047	P8452_10047	CP125837.1	56823217	56824543	2062.38		condition_latitude	-30	5.96862	-5.02629	5.00071e-07	4.38418e-06		Wilt Survival	0.108271	0.276067
brown	P8452_10047	P8452_10047	CP125837.1	56823217	56824543	2062.38		range_latitude	14.1804	5.93074	2.39101	0.0168023	0.0681876		Wilt VWC	0.00328845	0.322166
brown	P8452_10047	P8452_10047	CP125837.1	56823217	56824543	2062.38		condition_range	-14.6992	5.99344	-2.45255	0.0141849	0.0591126		Wilt Survival	0.108271	0.276067
brown	P8452_10047	P8452_10047	CP125837.1	56823217	56824543	2062.38		condition_latitude	-30	5.96862	-5.02629	5.00071e-07	4.38418e-06		Wilt VWC	0.00328845	0.322166
brown	P8452_10047	P8452_10047	CP125837.1	56823217	56824543	2062.38		latitude	-16.3701	2.94625	-5.55624	2.75646e-08	1.30215e-07		Wilt VWC	0.00328845	0.322166
brown	P8452_10047	P8452_10047	CP125837.1	56823217	56824543	2062.38		range_latitude	14.1804	5.93074	2.39101	0.0168023	0.0681876		Wilt Survival	0.108271	0.276067
brown	P8452_10519	P8452_10519	CP125837.1	61230259	61231909	7.09373		condition_latitude_range	17.1118	5.41121	3.16229	0.00156536	0.0696658		Wilt Survival	-0.101766	0.32059
brown	P8452_10519	P8452_10519	CP125837.1	61230259	61231909	7.09373		condition_latitude_range	17.1118	5.41121	3.16229	0.00156536	0.0696658		Wilt VWC	-0.00439728	0.194547
brown	P8452_10600	P8452_10600	CP125837.1	61788233	61788729	12139.8		condition_latitude	-27.467	3.80151	-7.22528	5.00061e-13	1.52288e-10		Wilt VWC	-0.00118993	0.720546
brown	P8452_10600	P8452_10600	CP125837.1	61788233	61788729	12139.8		condition_latitude	-27.467	3.80151	-7.22528	5.00061e-13	1.52288e-10		Wilt Survival	-0.115093	0.242196
brown	P8452_10730	P8452_10730	CP125837.1	62834553	62837539	1337.77		latitude	-14.6062	2.94496	-4.95971	7.05969e-07	3.18555e-06		Wilt Survival	-0.141818	0.145873
brown	P8452_10730	P8452_10730	CP125837.1	62834553	62837539	1337.77		condition_range	-26.733	5.99325	-4.46052	8.17606e-06	5.68871e-05		Wilt Survival	-0.141818	0.145873
brown	P8452_10730	P8452_10730	CP125837.1	62834553	62837539	1337.77		condition_latitude	-30	5.93495	-5.0548	4.30842e-07	4.38418e-06		Wilt VWC	-0.00273083	0.408355
brown	P8452_10730	P8452_10730	CP125837.1	62834553	62837539	1337.77		condition_latitude	-30	5.93495	-5.0548	4.30842e-07	4.38418e-06		Wilt Survival	-0.141818	0.145873
brown	P8452_10730	P8452_10730	CP125837.1	62834553	62837539	1337.77		condition_range	-26.733	5.99325	-4.46052	8.17606e-06	5.68871e-05		Wilt VWC	-0.00273083	0.408355
brown	P8452_10730	P8452_10730	CP125837.1	62834553	62837539	1337.77		range_latitude	23.3035	5.91958	3.93668	8.26167e-05	0.000478493		Wilt VWC	-0.00273083	0.408355
brown	P8452_10730	P8452_10730	CP125837.1	62834553	62837539	1337.77		range_latitude	23.3035	5.91958	3.93668	8.26167e-05	0.000478493		Wilt Survival	-0.141818	0.145873
brown	P8452_10730	P8452_10730	CP125837.1	62834553	62837539	1337.77		latitude	-14.6062	2.94496	-4.95971	7.05969e-07	3.18555e-06		Wilt VWC	-0.00273083	0.408355
brown	P8452_10786	P8452_10786	CP125837.1	63357470	63357949	11.33		condition_latitude_range	-18.1886	4.43036	-4.10544	4.03544e-05	0.00438833		Wilt Survival	-0.0571108	0.585008
brown	P8452_10786	P8452_10786	CP125837.1	63357470	63357949	11.33		condition_latitude_range	-18.1886	4.43036	-4.10544	4.03544e-05	0.00438833		Wilt VWC	0.00223934	0.520172
brown	P8452_10890	P8452_10890	CP125837.1	64361764	64362507	12.6122		condition_latitude_range	13.8139	3.49461	3.95293	7.72015e-05	0.00693895		Wilt VWC	-0.00397513	0.225461
brown	P8452_10890	P8452_10890	CP125837.1	64361764	64362507	12.6122		condition_latitude_range	13.8139	3.49461	3.95293	7.72015e-05	0.00693895		Wilt Survival	-0.131015	0.181363
brown	P8452_10896	P8452_10896	CP125837.1	64434107	64436505	3836.46		condition_latitude	-13.8997	5.9677	-2.32916	0.0198508	0.0740963		Wilt VWC	0.00285276	0.392392
brown	P8452_10896	P8452_10896	CP125837.1	64434107	64436505	3836.46		latitude	-30	2.95599	-10.1489	3.35193e-24	1.45124e-22		Wilt Survival	0.0952559	0.340079
brown	P8452_10896	P8452_10896	CP125837.1	64434107	64436505	3836.46		condition_range	-26.5435	5.99322	-4.42893	9.47029e-06	6.51345e-05		Wilt Survival	0.0952559	0.340079
brown	P8452_10896	P8452_10896	CP125837.1	64434107	64436505	3836.46		latitude	-30	2.95599	-10.1489	3.35193e-24	1.45124e-22		Wilt VWC	0.00285276	0.392392
brown	P8452_10896	P8452_10896	CP125837.1	64434107	64436505	3836.46		condition_range	-26.5435	5.99322	-4.42893	9.47029e-06	6.51345e-05		Wilt VWC	0.00285276	0.392392
brown	P8452_10896	P8452_10896	CP125837.1	64434107	64436505	3836.46		condition_latitude	-13.8997	5.9677	-2.32916	0.0198508	0.0740963		Wilt Survival	0.0952559	0.340079
brown	P8452_11896	P8452_11896	CP125838.1	5433148	5433381	19790.3		condition_range	-30	3.7083	-8.08997	5.96804e-16	1.15342e-12		Wilt Survival	0.000145415	0.998877
brown	P8452_11896	P8452_11896	CP125838.1	5433148	5433381	19790.3		condition_range	-30	3.7083	-8.08997	5.96804e-16	1.15342e-12		Wilt VWC	0.00289426	0.397153
brown	P8452_12041	P8452_12041	CP125838.1	6712604	6712849	9727.79		range_latitude	-16.4331	5.84144	-2.81319	0.00490533	0.0221941		Wilt VWC	-0.00220186	0.521108
brown	P8452_12041	P8452_12041	CP125838.1	6712604	6712849	9727.79		range_latitude	-16.4331	5.84144	-2.81319	0.00490533	0.0221941		Wilt Survival	-0.0768286	0.454683
brown	P8452_12041	P8452_12041	CP125838.1	6712604	6712849	9.84658		condition_latitude_range	27.3205	8.04466	3.3961	0.00068354	0.0362702		Wilt VWC	-0.00220186	0.521108
brown	P8452_12041	P8452_12041	CP125838.1	6712604	6712849	9.84658		condition_latitude_range	27.3205	8.04466	3.3961	0.00068354	0.0362702		Wilt Survival	-0.0768286	0.454683
brown	P8452_12162	P8452_12162	CP125838.1	7776645	7788317	11708.8		condition_range	30	5.98439	5.01304	5.35763e-07	6.44838e-06		Wilt VWC	-0.00342781	0.313986
brown	P8452_12162	P8452_12162	CP125838.1	7776645	7788317	11708.8		range	10.9127	2.91134	3.74833	0.000178016	0.000713213		Wilt Survival	-0.0846709	0.408717
brown	P8452_12162	P8452_12162	CP125838.1	7776645	7788317	11708.8		range_latitude	30	5.91909	5.06834	4.01292e-07	5.71723e-06		Wilt Survival	-0.0846709	0.408717
brown	P8452_12162	P8452_12162	CP125838.1	7776645	7788317	11708.8		range_latitude	30	5.91909	5.06834	4.01292e-07	5.71723e-06		Wilt VWC	-0.00342781	0.313986
brown	P8452_12162	P8452_12162	CP125838.1	7776645	7788317	11708.8		condition_range	30	5.98439	5.01304	5.35763e-07	6.44838e-06		Wilt Survival	-0.0846709	0.408717
brown	P8452_12162	P8452_12162	CP125838.1	7776645	7788317	11708.8		range	10.9127	2.91134	3.74833	0.000178016	0.000713213		Wilt VWC	-0.00342781	0.313986
brown	P8452_12396	P8452_12396	CP125838.1	10137823	10139265	38.5543		condition_latitude_range	18.4836	4.41429	4.18722	2.82398e-05	0.00331661		Wilt VWC	0.00145842	0.661306
brown	P8452_12396	P8452_12396	CP125838.1	10137823	10139265	38.5543		condition_latitude_range	18.4836	4.41429	4.18722	2.82398e-05	0.00331661		Wilt Survival	-0.0273596	0.784352
brown	P8452_12675	P8452_12675	CP125838.1	13187865	13188944	265435		range	2.04857	0.774832	2.64389	0.00819589	0.0289475		Wilt Survival	-0.116189	0.238008
brown	P8452_12675	P8452_12675	CP125838.1	13187865	13188944	265435		range	2.04857	0.774832	2.64389	0.00819589	0.0289475		Wilt VWC	-0.00228993	0.489868
brown	P8452_12698	P8452_12698	CP125838.1	13411194	13411463	10.582		condition_latitude_range	-20.3048	6.59354	-3.07949	0.00207354	0.0840388		Wilt Survival	0.0708885	0.48141
brown	P8452_12698	P8452_12698	CP125838.1	13411194	13411463	10.582		condition_latitude_range	-20.3048	6.59354	-3.07949	0.00207354	0.0840388		Wilt VWC	0.00575716	0.077534
brown	P8452_12722	P8452_12722	CP125838.1	13737004	13737765	10113.6		range_latitude	26.1399	5.91906	4.41623	1.00437e-05	7.18414e-05		Wilt VWC	-0.00382256	0.256331
brown	P8452_12722	P8452_12722	CP125838.1	13737004	13737765	10113.6		range_latitude	26.1399	5.91906	4.41623	1.00437e-05	7.18414e-05		Wilt Survival	-0.0309649	0.762263
brown	P8452_12722	P8452_12722	CP125838.1	13737004	13737765	10113.6		condition_range	-30	5.99321	-5.00567	5.56691e-07	6.44838e-06		Wilt VWC	-0.00382256	0.256331
brown	P8452_12722	P8452_12722	CP125838.1	13737004	13737765	10113.6		condition_range	-30	5.99321	-5.00567	5.56691e-07	6.44838e-06		Wilt Survival	-0.0309649	0.762263
brown	P8452_12820	P8452_12820	CP125838.1	14587139	14587393	13.5		condition_latitude_range	-23.0825	6.10105	-3.78336	0.000154727	0.0119203		Wilt Survival	-0.0354293	0.722989
brown	P8452_12820	P8452_12820	CP125838.1	14587139	14587393	13.5		condition_latitude_range	-23.0825	6.10105	-3.78336	0.000154727	0.0119203		Wilt VWC	0.00100464	0.763132
brown	P8452_12871	P8452_12871	CP125838.1	15131336	15132964	10799.7		condition_latitude	-23.1061	5.94259	-3.88823	0.000100978	0.000520096		Wilt Survival	-0.201354	0.0347237
brown	P8452_12871	P8452_12871	CP125838.1	15131336	15132964	10799.7		range	6.56777	2.90783	2.25865	0.0239053	0.0809445		Wilt VWC	-0.00455743	0.163054
brown	P8452_12871	P8452_12871	CP125838.1	15131336	15132964	10799.7		range	6.56777	2.90783	2.25865	0.0239053	0.0809445		Wilt Survival	-0.201354	0.0347237
brown	P8452_12871	P8452_12871	CP125838.1	15131336	15132964	10799.7		condition_latitude	-23.1061	5.94259	-3.88823	0.000100978	0.000520096		Wilt VWC	-0.00455743	0.163054
brown	P8452_12871	P8452_12871	CP125838.1	15131336	15132964	10799.7		condition_range	-26.2458	5.99321	-4.37925	1.1909e-05	8.05838e-05		Wilt VWC	-0.00455743	0.163054
brown	P8452_12871	P8452_12871	CP125838.1	15131336	15132964	10799.7		condition_range	-26.2458	5.99321	-4.37925	1.1909e-05	8.05838e-05		Wilt Survival	-0.201354	0.0347237
brown	P8452_13342	P8452_13342	CP125838.1	22817830	22819156	10.7478		condition_latitude_range	18.4206	4.62559	3.98233	6.82424e-05	0.00637211		Wilt Survival	-0.0316566	0.75102
brown	P8452_13342	P8452_13342	CP125838.1	22817830	22819156	10.7478		condition_latitude_range	18.4206	4.62559	3.98233	6.82424e-05	0.00637211		Wilt VWC	0.000976851	0.769039
brown	P8452_14074	P8452_14074	CP125838.1	38802855	38807162	700.011		range	-30	2.9449	-10.1871	2.26444e-24	7.62248e-23		Wilt Survival	0.102445	0.299004
brown	P8452_14074	P8452_14074	CP125838.1	38802855	38807162	4167.68		range_latitude	30	5.95414	5.03851	4.69158e-07	5.71723e-06		Wilt VWC	-0.00086855	0.796827
brown	P8452_14074	P8452_14074	CP125838.1	38802855	38807162	700.011		latitude	-30	2.96699	-10.1112	4.92535e-24	1.45124e-22		Wilt VWC	0.00557907	0.0831468
brown	P8452_14074	P8452_14074	CP125838.1	38802855	38807162	700.011		condition	30	8.20238	3.65747	0.000254714	0.00319261		Wilt Survival	0.102445	0.299004
brown	P8452_14074	P8452_14074	CP125838.1	38802855	38807162	4167.68		range_latitude	30	5.95414	5.03851	4.69158e-07	5.71723e-06		Wilt Survival	0.14165	0.152472
brown	P8452_14074	P8452_14074	CP125838.1	38802855	38807162	4167.68		condition_range	-26.9011	5.99367	-4.48826	7.18086e-06	5.04871e-05		Wilt VWC	-0.00086855	0.796827
brown	P8452_14074	P8452_14074	CP125838.1	38802855	38807162	700.011		condition_latitude	-13.3321	6.00244	-2.22111	0.0263437	0.0954326		Wilt Survival	0.102445	0.299004
brown	P8452_14074	P8452_14074	CP125838.1	38802855	38807162	700.011		condition_range	-13.8211	6.0524	-2.28357	0.0223969	0.0894482		Wilt VWC	0.00557907	0.0831468
brown	P8452_14074	P8452_14074	CP125838.1	38802855	38807162	700.011		condition_latitude	-13.3321	6.00244	-2.22111	0.0263437	0.0954326		Wilt VWC	0.00557907	0.0831468
brown	P8452_14074	P8452_14074	CP125838.1	38802855	38807162	700.011		latitude	-30	2.96699	-10.1112	4.92535e-24	1.45124e-22		Wilt Survival	0.102445	0.299004
brown	P8452_14074	P8452_14074	CP125838.1	38802855	38807162	4167.68		condition_range	-26.9011	5.99367	-4.48826	7.18086e-06	5.04871e-05		Wilt Survival	0.14165	0.152472
brown	P8452_14074	P8452_14074	CP125838.1	38802855	38807162	700.011		range	-30	2.9449	-10.1871	2.26444e-24	7.62248e-23		Wilt VWC	0.00557907	0.0831468
brown	P8452_14074	P8452_14074	CP125838.1	38802855	38807162	700.011		condition_range	-13.8211	6.0524	-2.28357	0.0223969	0.0894482		Wilt Survival	0.102445	0.299004
brown	P8452_14074	P8452_14074	CP125838.1	38802855	38807162	4167.68		condition_latitude	-27.4074	5.94321	-4.61154	3.99688e-06	2.52311e-05		Wilt Survival	0.14165	0.152472
brown	P8452_14074	P8452_14074	CP125838.1	38802855	38807162	4167.68		condition_latitude	-27.4074	5.94321	-4.61154	3.99688e-06	2.52311e-05		Wilt VWC	-0.00086855	0.796827
brown	P8452_14074	P8452_14074	CP125838.1	38802855	38807162	700.011		condition	30	8.20238	3.65747	0.000254714	0.00319261		Wilt VWC	0.00557907	0.0831468
brown	P8452_14876	P8452_14876	CP125838.1	52180831	52181179	25.8398		condition_latitude_range	19.8854	6.0223	3.30197	0.000960091	0.0468954		Wilt Survival	-0.170128	0.110419
brown	P8452_14876	P8452_14876	CP125838.1	52180831	52181179	25.8398		condition_latitude_range	19.8854	6.0223	3.30197	0.000960091	0.0468954		Wilt VWC	-0.00031856	0.930532
brown	P8452_15259	P8452_15259	CP125839.1	1371670	1375508	1326.77		condition_latitude	-30	5.94268	-5.04823	4.4592e-07	4.38418e-06		Wilt Survival	-0.0856081	0.38801
brown	P8452_15259	P8452_15259	CP125839.1	1371670	1375508	1326.77		condition_latitude	-30	5.94268	-5.04823	4.4592e-07	4.38418e-06		Wilt VWC	-0.00142083	0.669337
brown	P8452_16002	P8452_16002	CP125839.1	7956891	7957780	108.716		condition_latitude_range	17.6355	4.56512	3.8631	0.000111958	0.00927426		Wilt VWC	0.000296061	0.933013
brown	P8452_16002	P8452_16002	CP125839.1	7956891	7957780	108.716		condition_latitude_range	17.6355	4.56512	3.8631	0.000111958	0.00927426		Wilt Survival	0.0628059	0.550645
brown	P8452_16098	P8452_16098	CP125839.1	8856827	8858021	181299		condition_latitude	-3.80682	1.58454	-2.40248	0.0162843	0.0619753		Wilt Survival	0.0640877	0.538701
brown	P8452_16098	P8452_16098	CP125839.1	8856827	8858021	181299		condition_latitude	-3.80682	1.58454	-2.40248	0.0162843	0.0619753		Wilt VWC	-0.00363282	0.29197
brown	P8452_16155	P8452_16155	CP125839.1	9301847	9307358	26.5531		condition_latitude_range	21.1919	6.13956	3.45169	0.000557081	0.0311695		Wilt Survival	0.104015	0.296546
brown	P8452_16155	P8452_16155	CP125839.1	9301847	9307358	26.5531		condition_latitude_range	21.1919	6.13956	3.45169	0.000557081	0.0311695		Wilt VWC	0.00354125	0.286173
brown	P8452_16195	P8452_16195	CP125839.1	9723425	9723673	20.5654		condition_latitude_range	22.1688	5.59139	3.96481	7.34544e-05	0.00670358		Wilt VWC	0.000433055	0.897435
brown	P8452_16195	P8452_16195	CP125839.1	9723425	9723673	20.5654		condition_latitude_range	22.1688	5.59139	3.96481	7.34544e-05	0.00670358		Wilt Survival	0.0204425	0.839198
brown	P8452_17309	P8452_17309	CP125839.1	25226588	25228444	15412.2		range_latitude	-30	5.672	-5.28914	1.22893e-07	5.71723e-06		Wilt Survival	-0.0972113	0.325086
brown	P8452_17309	P8452_17309	CP125839.1	25226588	25228444	15412.2		range_latitude	-30	5.672	-5.28914	1.22893e-07	5.71723e-06		Wilt VWC	-0.00366824	0.263884
brown	P8452_17444	P8452_17444	CP125839.1	27813173	27813461	9638.47		condition_range	-26.7207	5.31877	-5.02384	5.06484e-07	6.44838e-06		Wilt Survival	-0.0621492	0.532729
brown	P8452_17444	P8452_17444	CP125839.1	27813173	27813461	9638.47		condition_range	-26.7207	5.31877	-5.02384	5.06484e-07	6.44838e-06		Wilt VWC	-0.00153374	0.644886
brown	P8452_17911	P8452_17911	CP125839.1	35371572	35376647	754.893		range_latitude	-15.4715	5.96916	-2.59191	0.00954444	0.041132
brown	P8452_17911	P8452_17911	CP125839.1	35371572	35376647	754.893		latitude	25.9682	2.96456	8.75955	1.96026e-18	1.68753e-17
brown	P8452_17911	P8452_17911	CP125839.1	35371572	35376647	754.893		condition	-30	8.25444	-3.63441	0.000278622	0.00319261
brown	P8452_17911	P8452_17911	CP125839.1	35371572	35376647	754.893		range	-30	2.94109	-10.2003	1.97635e-24	7.62248e-23
brown	P8452_17911	P8452_17911	CP125839.1	35371572	35376647	754.893		condition_latitude	-17.9874	5.99808	-2.99886	0.00270987	0.0119153
brown	P8452_17911	P8452_17911	CP125839.1	35371572	35376647	2768.65		condition	20.5159	8.20252	2.50117	0.0123783	0.0718989		Wilt VWC	-0.00238294	0.493941
brown	P8452_17911	P8452_17911	CP125839.1	35371572	35376647	2768.65		condition	20.5159	8.20252	2.50117	0.0123783	0.0718989		Wilt Survival	-0.116229	0.261796
brown	P8452_17911	P8452_17911	CP125839.1	35371572	35376647	2768.65		range_latitude	30	5.97252	5.023	5.08699e-07	5.71723e-06		Wilt VWC	-0.00238294	0.493941
brown	P8452_17911	P8452_17911	CP125839.1	35371572	35376647	2768.65		range_latitude	30	5.97252	5.023	5.08699e-07	5.71723e-06		Wilt Survival	-0.116229	0.261796
brown	P8452_17913	P8452_17913	CP125839.1	35393356	35398427	700.011		condition_range	-13.8211	6.0524	-2.28357	0.0223969	0.0894482		Wilt VWC	0.00557907	0.0831468
brown	P8452_17913	P8452_17913	CP125839.1	35393356	35398427	700.011		condition_latitude	-13.3321	6.00244	-2.22111	0.0263437	0.0954326		Wilt Survival	0.102445	0.299004
brown	P8452_17913	P8452_17913	CP125839.1	35393356	35398427	700.011		range	-30	2.9449	-10.1871	2.26444e-24	7.62248e-23		Wilt Survival	0.102445	0.299004
brown	P8452_17913	P8452_17913	CP125839.1	35393356	35398427	700.011		range	-30	2.9449	-10.1871	2.26444e-24	7.62248e-23		Wilt VWC	0.00557907	0.0831468
brown	P8452_17913	P8452_17913	CP125839.1	35393356	35398427	700.011		condition	30	8.20238	3.65747	0.000254714	0.00319261		Wilt Survival	0.102445	0.299004
brown	P8452_17913	P8452_17913	CP125839.1	35393356	35398427	700.011		condition	30	8.20238	3.65747	0.000254714	0.00319261		Wilt VWC	0.00557907	0.0831468
brown	P8452_17913	P8452_17913	CP125839.1	35393356	35398427	700.011		latitude	-30	2.96699	-10.1112	4.92535e-24	1.45124e-22		Wilt Survival	0.102445	0.299004
brown	P8452_17913	P8452_17913	CP125839.1	35393356	35398427	700.011		condition_range	-13.8211	6.0524	-2.28357	0.0223969	0.0894482		Wilt Survival	0.102445	0.299004
brown	P8452_17913	P8452_17913	CP125839.1	35393356	35398427	700.011		latitude	-30	2.96699	-10.1112	4.92535e-24	1.45124e-22		Wilt VWC	0.00557907	0.0831468
brown	P8452_17913	P8452_17913	CP125839.1	35393356	35398427	700.011		condition_latitude	-13.3321	6.00244	-2.22111	0.0263437	0.0954326		Wilt VWC	0.00557907	0.0831468
brown	P8452_18059	P8452_18059	CP125839.1	39078942	39081364	1512.67		range_latitude	-30	5.92901	-5.05987	4.1955e-07	5.71723e-06		Wilt Survival	0.0934592	0.345469
brown	P8452_18059	P8452_18059	CP125839.1	39078942	39081364	1512.67		latitude	10.4877	2.93682	3.57109	0.000355492	0.00135522		Wilt Survival	0.0934592	0.345469
brown	P8452_18059	P8452_18059	CP125839.1	39078942	39081364	1512.67		condition_latitude	24.4291	5.93093	4.11894	3.80627e-05	0.000206792		Wilt Survival	0.0934592	0.345469
brown	P8452_18059	P8452_18059	CP125839.1	39078942	39081364	1512.67		condition_latitude	24.4291	5.93093	4.11894	3.80627e-05	0.000206792		Wilt VWC	0.0064938	0.0415896
brown	P8452_18059	P8452_18059	CP125839.1	39078942	39081364	1512.67		condition_range	-30	6.0202	-4.98322	6.2534e-07	6.44838e-06		Wilt Survival	0.0934592	0.345469
brown	P8452_18059	P8452_18059	CP125839.1	39078942	39081364	1512.67		condition_range	-30	6.0202	-4.98322	6.2534e-07	6.44838e-06		Wilt VWC	0.0064938	0.0415896
brown	P8452_18059	P8452_18059	CP125839.1	39078942	39081364	1512.67		range	-10.4901	2.9185	-3.59436	0.000325192	0.00127851		Wilt VWC	0.0064938	0.0415896
brown	P8452_18059	P8452_18059	CP125839.1	39078942	39081364	1512.67		latitude	10.4877	2.93682	3.57109	0.000355492	0.00135522		Wilt VWC	0.0064938	0.0415896
brown	P8452_18059	P8452_18059	CP125839.1	39078942	39081364	1512.67		range_latitude	-30	5.92901	-5.05987	4.1955e-07	5.71723e-06		Wilt VWC	0.0064938	0.0415896
brown	P8452_18059	P8452_18059	CP125839.1	39078942	39081364	1512.67		range	-10.4901	2.9185	-3.59436	0.000325192	0.00127851		Wilt Survival	0.0934592	0.345469
brown	P8452_18174	P8452_18174	CP125839.1	40981186	40985174	1522.55		condition	23.5784	8.20253	2.87453	0.00404633	0.0269437		Wilt Survival	-0.07003	0.496666
brown	P8452_18174	P8452_18174	CP125839.1	40981186	40985174	1522.55		condition	23.5784	8.20253	2.87453	0.00404633	0.0269437		Wilt VWC	0.000907979	0.792397
brown	P8452_18174	P8452_18174	CP125839.1	40981186	40985174	1522.55		range	-30	2.94683	-10.1804	2.42455e-24	7.62248e-23		Wilt Survival	-0.07003	0.496666
brown	P8452_18174	P8452_18174	CP125839.1	40981186	40985174	1522.55		range	-30	2.94683	-10.1804	2.42455e-24	7.62248e-23		Wilt VWC	0.000907979	0.792397
brown	P8452_18663	P8452_18663	CP125839.1	47890109	47890474	21161.7		latitude	-5.17453	2.31493	-2.23529	0.0253985	0.0818267		Wilt Survival	0.0938656	0.347485
brown	P8452_18663	P8452_18663	CP125839.1	47890109	47890474	21161.7		latitude	-5.17453	2.31493	-2.23529	0.0253985	0.0818267		Wilt VWC	0.00196362	0.557887
brown	P8452_19332	P8452_19332	CP125840.1	3012340	3015672	566.523		latitude	-25.0333	2.97206	-8.42289	3.67313e-17	2.78094e-16
brown	P8452_19332	P8452_19332	CP125840.1	3012340	3015672	566.523		range	19.9083	2.95966	6.72654	1.73742e-11	9.39861e-11
brown	P8452_19332	P8452_19332	CP125840.1	3012340	3015672	566.523		condition	-23.2345	8.26716	-2.81045	0.00494719	0.0321801
brown	P8452_19865	P8452_19865	CP125840.1	7587470	7591071	258.979		range	20.3822	2.95938	6.88731	5.68577e-12	3.12792e-11
brown	P8452_19865	P8452_19865	CP125840.1	7587470	7591071	258.979		range_latitude	30	5.99376	5.0052	5.58032e-07	5.71723e-06
brown	P8452_19865	P8452_19865	CP125840.1	7587470	7591071	258.979		latitude	20.3104	2.97872	6.81849	9.19997e-12	5.00855e-11
brown	P8452_19865	P8452_19865	CP125840.1	7587470	7591071	258.979		condition	-21.4742	8.26692	-2.59761	0.00938745	0.0563505
brown	P8452_20309	P8452_20309	CP125840.1	11381508	11384773	13.1523		condition_latitude_range	27.8893	6.83382	4.08108	4.48271e-05	0.00470062		Wilt VWC	-0.00107362	0.746721
brown	P8452_20309	P8452_20309	CP125840.1	11381508	11384773	13.1523		condition_latitude_range	27.8893	6.83382	4.08108	4.48271e-05	0.00470062		Wilt Survival	-0.0380557	0.702582
brown	P8452_21007	P8452_21007	CP125840.1	18030369	18031781	21.6086		condition_range	-17.2427	6.05876	-2.84591	0.00442846	0.0206847		Wilt VWC	-0.000202049	0.952636
brown	P8452_21007	P8452_21007	CP125840.1	18030369	18031781	21.6086		condition_range	-17.2427	6.05876	-2.84591	0.00442846	0.0206847		Wilt Survival	0.0509619	0.616481
brown	P8452_21007	P8452_21007	CP125840.1	18030369	18031781	21.6086		range	-29.9974	2.95236	-10.1605	2.97596e-24	7.62248e-23		Wilt VWC	-0.000202049	0.952636
brown	P8452_21007	P8452_21007	CP125840.1	18030369	18031781	21.6086		condition	27.806	8.23885	3.37498	0.000738206	0.00630209		Wilt VWC	-0.000202049	0.952636
brown	P8452_21007	P8452_21007	CP125840.1	18030369	18031781	21.6086		latitude	-29.9993	2.97384	-10.0877	6.25927e-24	1.45124e-22		Wilt VWC	-0.000202049	0.952636
brown	P8452_21007	P8452_21007	CP125840.1	18030369	18031781	21.6086		latitude	-29.9993	2.97384	-10.0877	6.25927e-24	1.45124e-22		Wilt Survival	0.0509619	0.616481
brown	P8452_21007	P8452_21007	CP125840.1	18030369	18031781	21.6086		condition	27.806	8.23885	3.37498	0.000738206	0.00630209		Wilt Survival	0.0509619	0.616481
brown	P8452_21007	P8452_21007	CP125840.1	18030369	18031781	21.6086		range	-29.9974	2.95236	-10.1605	2.97596e-24	7.62248e-23		Wilt Survival	0.0509619	0.616481
brown	P8452_22392	P8452_22392	CP125840.1	40230994	40233285	4320.59		range_latitude	-22.2065	5.92694	-3.74671	0.000179168	0.000981574		Wilt Survival	0.167104	0.0836111
brown	P8452_22392	P8452_22392	CP125840.1	40230994	40233285	4320.59		latitude	-9.90703	2.9342	-3.3764	0.000734411	0.00272652		Wilt Survival	0.167104	0.0836111
brown	P8452_22392	P8452_22392	CP125840.1	40230994	40233285	4320.59		range_latitude	-22.2065	5.92694	-3.74671	0.000179168	0.000981574		Wilt VWC	0.00292169	0.37585
brown	P8452_22392	P8452_22392	CP125840.1	40230994	40233285	4320.59		condition_range	27.4299	5.9875	4.5812	4.62305e-06	3.36867e-05		Wilt VWC	0.00292169	0.37585
brown	P8452_22392	P8452_22392	CP125840.1	40230994	40233285	4320.59		condition_range	27.4299	5.9875	4.5812	4.62305e-06	3.36867e-05		Wilt Survival	0.167104	0.0836111
brown	P8452_22392	P8452_22392	CP125840.1	40230994	40233285	4320.59		condition_latitude	25.4979	5.93545	4.29587	1.74006e-05	9.90221e-05		Wilt Survival	0.167104	0.0836111
brown	P8452_22392	P8452_22392	CP125840.1	40230994	40233285	4320.59		condition_latitude	25.4979	5.93545	4.29587	1.74006e-05	9.90221e-05		Wilt VWC	0.00292169	0.37585
brown	P8452_22392	P8452_22392	CP125840.1	40230994	40233285	4320.59		latitude	-9.90703	2.9342	-3.3764	0.000734411	0.00272652		Wilt VWC	0.00292169	0.37585
brown	P8452_22463	P8452_22463	CP125840.1	41076477	41077088	21.4681		condition_latitude_range	-19.8914	4.79171	-4.15121	3.30723e-05	0.00378327		Wilt Survival	0.00818498	0.934856
brown	P8452_22463	P8452_22463	CP125840.1	41076477	41077088	21.4681		condition_latitude_range	-19.8914	4.79171	-4.15121	3.30723e-05	0.00378327		Wilt VWC	0.00359877	0.274724
brown	P8452_23355	P8452_23355	CP125840.1	51541248	51545298	3.40431		condition_latitude_range	-25.6912	7.60365	-3.37881	0.000728014	0.0378696		Wilt Survival	0.0111547	0.911358
brown	P8452_23355	P8452_23355	CP125840.1	51541248	51545298	3.40431		condition_latitude_range	-25.6912	7.60365	-3.37881	0.000728014	0.0378696		Wilt VWC	0.00069172	0.8359
brown	P8452_23873	P8452_23873	CP125840.1	56167756	56170170	20.2659		condition_latitude_range	28.5199	4.87793	5.84673	5.01334e-09	6.02171e-06		Wilt VWC	0.0028208	0.395021
brown	P8452_23873	P8452_23873	CP125840.1	56167756	56170170	20.2659		condition_latitude_range	28.5199	4.87793	5.84673	5.01334e-09	6.02171e-06		Wilt Survival	0.0490496	0.623823
brown	P8452_23877	P8452_23877	CP125840.1	56180961	56181770	15.2721		condition_latitude_range	22.2061	6.04166	3.6755	0.000237382	0.0170922		Wilt VWC	-0.00480149	0.139787
brown	P8452_23877	P8452_23877	CP125840.1	56180961	56181770	15.2721		condition_latitude_range	22.2061	6.04166	3.6755	0.000237382	0.0170922		Wilt Survival	-0.149293	0.125147
brown	P8452_24604	P8452_24604	CP125841.1	2755563	2758827	6.90636		condition_latitude_range	-22.467	5.87323	-3.82533	0.000130598	0.0104577		Wilt VWC	-0.00105082	0.764662
brown	P8452_24604	P8452_24604	CP125841.1	2755563	2758827	1724.32		range	-6.60366	2.64617	-2.49556	0.012576	0.0437383		Wilt Survival	0.143458	0.162948
brown	P8452_24604	P8452_24604	CP125841.1	2755563	2758827	1724.32		range	-6.60366	2.64617	-2.49556	0.012576	0.0437383		Wilt VWC	-0.00260643	0.453981
brown	P8452_24604	P8452_24604	CP125841.1	2755563	2758827	6.90636		condition_latitude_range	-22.467	5.87323	-3.82533	0.000130598	0.0104577		Wilt Survival	-0.0742092	0.478904
brown	P8452_24604	P8452_24604	CP125841.1	2755563	2758827	1724.32		condition_range	26.8491	5.37771	4.99266	5.95537e-07	6.44838e-06		Wilt VWC	-0.00260643	0.453981
brown	P8452_24604	P8452_24604	CP125841.1	2755563	2758827	1724.32		condition_range	26.8491	5.37771	4.99266	5.95537e-07	6.44838e-06		Wilt Survival	0.143458	0.162948
brown	P8452_25638	P8452_25638	CP125841.1	12862759	12866386	835.706		condition_range	-30	5.99783	-5.00181	5.67942e-07	6.44838e-06		Wilt Survival	0.0344817	0.736526
brown	P8452_25638	P8452_25638	CP125841.1	12862759	12866386	835.706		condition_range	-30	5.99783	-5.00181	5.67942e-07	6.44838e-06		Wilt VWC	8.52812e-05	0.980112
brown	P8452_25638	P8452_25638	CP125841.1	12862759	12866386	835.706		latitude	-30	2.95601	-10.1488	3.35375e-24	1.45124e-22		Wilt Survival	0.0344817	0.736526
brown	P8452_25638	P8452_25638	CP125841.1	12862759	12866386	835.706		latitude	-30	2.95601	-10.1488	3.35375e-24	1.45124e-22		Wilt VWC	8.52812e-05	0.980112
brown	P8452_27043	P8452_27043	CP125841.1	29233350	29233631	37.5143		condition_latitude_range	24.4196	4.53556	5.38405	7.28301e-08	3.7736e-05		Wilt Survival	0.0686893	0.503043
brown	P8452_27043	P8452_27043	CP125841.1	29233350	29233631	37.5143		condition_latitude_range	24.4196	4.53556	5.38405	7.28301e-08	3.7736e-05		Wilt VWC	-0.00023911	0.944526
brown	P8452_27968	P8452_27968	CP125841.1	43977793	43980096	1350.28		condition_latitude	-29.9998	5.93115	-5.05801	4.23662e-07	4.38418e-06		Wilt VWC	0.00254655	0.441215
brown	P8452_27968	P8452_27968	CP125841.1	43977793	43980096	1350.28		condition_latitude	-29.9998	5.93115	-5.05801	4.23662e-07	4.38418e-06		Wilt Survival	0.102349	0.299509
brown	P8452_27968	P8452_27968	CP125841.1	43977793	43980096	1350.28		range_latitude	-29.8096	5.90346	-5.04951	4.42946e-07	5.71723e-06		Wilt Survival	0.102349	0.299509
brown	P8452_27968	P8452_27968	CP125841.1	43977793	43980096	1350.28		range_latitude	-29.8096	5.90346	-5.04951	4.42946e-07	5.71723e-06		Wilt VWC	0.00254655	0.441215
brown	P8452_27976	P8452_27976	CP125841.1	44111585	44111824	15.6281		condition_latitude_range	-29.9823	5.55662	-5.39578	6.82266e-08	3.67936e-05		Wilt VWC	-0.00207916	0.55742
brown	P8452_27976	P8452_27976	CP125841.1	44111585	44111824	15.6281		condition_latitude_range	-29.9823	5.55662	-5.39578	6.82266e-08	3.67936e-05		Wilt Survival	-0.109188	0.300442
brown	P8452_28209	P8452_28209	CP125841.1	47323713	47324099	7.84933		condition_latitude_range	-19.9199	6.33158	-3.14612	0.00165454	0.0717917		Wilt Survival	-0.0888562	0.377515
brown	P8452_28209	P8452_28209	CP125841.1	47323713	47324099	7.84933		condition_latitude_range	-19.9199	6.33158	-3.14612	0.00165454	0.0717917		Wilt VWC	0.00040789	0.904102
brown	P8452_28885	P8452_28885	CP125841.1	54079100	54083049	10103.3		latitude	-3.37285	1.49027	-2.26324	0.0236208	0.0764177		Wilt VWC	0.00243869	0.461044
brown	P8452_28885	P8452_28885	CP125841.1	54079100	54083049	10103.3		latitude	-3.37285	1.49027	-2.26324	0.0236208	0.0764177		Wilt Survival	0.0463753	0.641472
brown	P8452_28885	P8452_28885	CP125841.1	54079100	54083049	1228.79		condition_range	-27.1887	5.99328	-4.53653	5.71861e-06	4.10096e-05		Wilt Survival	0.029422	0.774348
brown	P8452_28885	P8452_28885	CP125841.1	54079100	54083049	1228.79		condition_latitude	-30	5.94262	-5.04828	4.45807e-07	4.38418e-06		Wilt VWC	-0.00381321	0.258749
brown	P8452_28885	P8452_28885	CP125841.1	54079100	54083049	1228.79		condition_range	-27.1887	5.99328	-4.53653	5.71861e-06	4.10096e-05		Wilt VWC	-0.00381321	0.258749
brown	P8452_28885	P8452_28885	CP125841.1	54079100	54083049	1228.79		condition_latitude	-30	5.94262	-5.04828	4.45807e-07	4.38418e-06		Wilt Survival	0.029422	0.774348
brown	P8452_29668	P8452_29668	CP125841.1	60663455	60665191	3673.27		condition_latitude	-13.6333	5.90404	-2.30914	0.0209356	0.0777295		Wilt Survival	-0.133011	0.174029
brown	P8452_29668	P8452_29668	CP125841.1	60663455	60665191	3673.27		condition_latitude	-13.6333	5.90404	-2.30914	0.0209356	0.0777295		Wilt VWC	-0.00365309	0.265998
brown	P8452_29668	P8452_29668	CP125841.1	60663455	60665191	3673.27		range_latitude	26.6132	5.91908	4.49617	6.91895e-06	5.1837e-05		Wilt VWC	-0.00365309	0.265998
brown	P8452_29668	P8452_29668	CP125841.1	60663455	60665191	3673.27		range_latitude	26.6132	5.91908	4.49617	6.91895e-06	5.1837e-05		Wilt Survival	-0.133011	0.174029
brown	P8452_30044	P8452_30044	CP125842.1	2026917	2028570	502.751		condition_latitude	-29.9847	5.93239	-5.05441	4.31731e-07	4.38418e-06		Wilt VWC	0.00527083	0.104475
brown	P8452_30044	P8452_30044	CP125842.1	2026917	2028570	502.751		range_latitude	27.0749	5.94419	4.55485	5.24239e-06	4.06582e-05		Wilt Survival	0.0614004	0.538531
brown	P8452_30044	P8452_30044	CP125842.1	2026917	2028570	502.751		condition_range	-29.9916	5.98231	-5.01338	5.3482e-07	6.44838e-06		Wilt VWC	0.00527083	0.104475
brown	P8452_30044	P8452_30044	CP125842.1	2026917	2028570	502.751		latitude	-10.2803	2.94397	-3.49199	0.00047943	0.00180673		Wilt Survival	0.0614004	0.538531
brown	P8452_30044	P8452_30044	CP125842.1	2026917	2028570	502.751		condition_latitude	-29.9847	5.93239	-5.05441	4.31731e-07	4.38418e-06		Wilt Survival	0.0614004	0.538531
brown	P8452_30044	P8452_30044	CP125842.1	2026917	2028570	502.751		range_latitude	27.0749	5.94419	4.55485	5.24239e-06	4.06582e-05		Wilt VWC	0.00527083	0.104475
brown	P8452_30044	P8452_30044	CP125842.1	2026917	2028570	502.751		range	-12.7305	2.92628	-4.35039	1.35895e-05	5.89029e-05		Wilt Survival	0.0614004	0.538531
brown	P8452_30044	P8452_30044	CP125842.1	2026917	2028570	502.751		latitude	-10.2803	2.94397	-3.49199	0.00047943	0.00180673		Wilt VWC	0.00527083	0.104475
brown	P8452_30044	P8452_30044	CP125842.1	2026917	2028570	502.751		condition_range	-29.9916	5.98231	-5.01338	5.3482e-07	6.44838e-06		Wilt Survival	0.0614004	0.538531
brown	P8452_30044	P8452_30044	CP125842.1	2026917	2028570	502.751		range	-12.7305	2.92628	-4.35039	1.35895e-05	5.89029e-05		Wilt VWC	0.00527083	0.104475
brown	P8452_30600	P8452_30600	CP125842.1	6323260	6325344	4832.17		range_latitude	-8.12518	3.05872	-2.6564	0.00789799	0.0345732		Wilt VWC	0.00171198	0.612421
brown	P8452_30600	P8452_30600	CP125842.1	6323260	6325344	4832.17		range_latitude	-8.12518	3.05872	-2.6564	0.00789799	0.0345732		Wilt Survival	-0.137121	0.168325
brown	P8452_30659	P8452_30659	CP125842.1	6825977	6826343	22.3894		condition_latitude_range	27.2091	5.34117	5.09422	3.50182e-07	0.000115669		Wilt VWC	-0.00592981	0.0657861
brown	P8452_30659	P8452_30659	CP125842.1	6825977	6826343	22.3894		condition_latitude_range	27.2091	5.34117	5.09422	3.50182e-07	0.000115669		Wilt Survival	-0.153619	0.115625
brown	P8452_31199	P8452_31199	CP125842.1	12485871	12487469	13640.6		range_latitude	12.8632	4.47856	2.87218	0.00407648	0.0186743		Wilt VWC	-0.0055997	0.10969
brown	P8452_31199	P8452_31199	CP125842.1	12485871	12487469	12.9136		condition_latitude_range	-28.6772	5.67466	-5.05355	4.33668e-07	0.00013172		Wilt Survival	-0.121209	0.254943
brown	P8452_31199	P8452_31199	CP125842.1	12485871	12487469	13640.6		range_latitude	12.8632	4.47856	2.87218	0.00407648	0.0186743		Wilt Survival	-0.121209	0.254943
brown	P8452_31199	P8452_31199	CP125842.1	12485871	12487469	12.9136		condition_latitude_range	-28.6772	5.67466	-5.05355	4.33668e-07	0.00013172		Wilt VWC	-0.0055997	0.10969
brown	P8452_31761	P8452_31761	CP125842.1	18083504	18083843	15.2127		condition_latitude_range	21.8332	7.05443	3.09496	0.00196839	0.0815278		Wilt Survival	0.000971331	0.992363
brown	P8452_31761	P8452_31761	CP125842.1	18083504	18083843	15.2127		condition_latitude_range	21.8332	7.05443	3.09496	0.00196839	0.0815278		Wilt VWC	0.00103861	0.758622
brown	P8452_32201	P8452_32201	CP125842.1	23845877	23850560	2679.86		condition_latitude	-25.4466	5.94261	-4.28206	1.85172e-05	0.000104842		Wilt VWC	-0.00596315	0.0714661
brown	P8452_32201	P8452_32201	CP125842.1	23845877	23850560	2679.86		condition_latitude	-25.4466	5.94261	-4.28206	1.85172e-05	0.000104842		Wilt Survival	-0.168266	0.0913422
brown	P8452_32935	P8452_32935	CP125842.1	42147273	42149221	15.1468		condition_latitude_range	18.0622	4.69379	3.84812	0.000119028	0.00967792		Wilt VWC	0.00117082	0.730815
brown	P8452_32935	P8452_32935	CP125842.1	42147273	42149221	15.1468		condition_latitude_range	18.0622	4.69379	3.84812	0.000119028	0.00967792		Wilt Survival	0.085331	0.400096
brown	P8452_34215	P8452_34215	CP125842.1	56821793	56823719	8711.38		range_latitude	29.7003	4.79433	6.19488	5.83311e-10	1.83193e-07		Wilt Survival	0.04699	0.638188
brown	P8452_34215	P8452_34215	CP125842.1	56821793	56823719	8711.38		range_latitude	29.7003	4.79433	6.19488	5.83311e-10	1.83193e-07		Wilt VWC	0.000580704	0.861917
brown	P8452_34287	P8452_34287	CP125842.1	57492279	57492509	20040		condition_latitude	-29.307	3.04246	-9.63265	5.82088e-22	1.82808e-18		Wilt Survival	-0.165869	0.0992207
brown	P8452_34287	P8452_34287	CP125842.1	57492279	57492509	20040		condition_latitude	-29.307	3.04246	-9.63265	5.82088e-22	1.82808e-18		Wilt VWC	-0.00747713	0.0219626
brown	P8452_34287	P8452_34287	CP125842.1	57492279	57492509	20040		latitude	3.78331	1.68593	2.24404	0.0248297	0.0800864		Wilt Survival	-0.165869	0.0992207
brown	P8452_34287	P8452_34287	CP125842.1	57492279	57492509	20040		latitude	3.78331	1.68593	2.24404	0.0248297	0.0800864		Wilt VWC	-0.00747713	0.0219626
brown	P8452_34558	P8452_34558	CP125842.1	59744238	59745993	35161.3		condition_latitude	-6.04758	2.6498	-2.28228	0.022473	0.0828559		Wilt Survival	-0.0923464	0.381128
brown	P8452_34558	P8452_34558	CP125842.1	59744238	59745993	35161.3		condition_range	-6.58377	2.69584	-2.4422	0.014598	0.0607132		Wilt Survival	-0.0923464	0.381128
brown	P8452_34558	P8452_34558	CP125842.1	59744238	59745993	35161.3		condition_latitude	-6.04758	2.6498	-2.28228	0.022473	0.0828559		Wilt VWC	-0.00179088	0.612452
brown	P8452_34558	P8452_34558	CP125842.1	59744238	59745993	35161.3		condition_range	-6.58377	2.69584	-2.4422	0.014598	0.0607132		Wilt VWC	-0.00179088	0.612452
brown	P8452_34709	P8452_34709	CP125842.1	61101841	61102458	60.0303		condition_latitude_range	-9.27196	3.04057	-3.04941	0.00229289	0.0908389		Wilt VWC	0.000675518	0.839572
brown	P8452_34709	P8452_34709	CP125842.1	61101841	61102458	60.0303		condition_latitude_range	-9.27196	3.04057	-3.04941	0.00229289	0.0908389		Wilt Survival	-0.0110714	0.911949
brown	P8452_34975	P8452_34975	CP125842.1	63312900	63319124	4900.6		range_latitude	19.3394	5.5892	3.46014	0.000539897	0.00276322		Wilt Survival	-0.168187	0.091649
brown	P8452_34975	P8452_34975	CP125842.1	63312900	63319124	4900.6		latitude	-8.15162	2.85221	-2.858	0.0042632	0.0148517		Wilt Survival	-0.168187	0.091649
brown	P8452_34975	P8452_34975	CP125842.1	63312900	63319124	4900.6		latitude	-8.15162	2.85221	-2.858	0.0042632	0.0148517		Wilt VWC	-0.00108871	0.750677
brown	P8452_34975	P8452_34975	CP125842.1	63312900	63319124	4900.6		range_latitude	19.3394	5.5892	3.46014	0.000539897	0.00276322		Wilt VWC	-0.00108871	0.750677
brown	P8452_34975	P8452_34975	CP125842.1	63312900	63319124	4900.6		condition_latitude	-29.9949	5.4394	-5.51437	3.50032e-08	1.8495e-06		Wilt Survival	-0.168187	0.091649
brown	P8452_34975	P8452_34975	CP125842.1	63312900	63319124	4900.6		condition_latitude	-29.9949	5.4394	-5.51437	3.50032e-08	1.8495e-06		Wilt VWC	-0.00108871	0.750677
brown	P8452_35606	P8452_35606	CP125843.1	4118669	4122367	135326		range_latitude	-4.45648	1.9292	-2.31002	0.0208872	0.0814624		Wilt Survival	0.0520153	0.601479
brown	P8452_35606	P8452_35606	CP125843.1	4118669	4122367	135326		range_latitude	-4.45648	1.9292	-2.31002	0.0208872	0.0814624		Wilt VWC	0.00266796	0.419724
brown	P8452_35865	P8452_35865	CP125843.1	6204333	6204992	689114		condition	-8.00464	3.2153	-2.48955	0.0127906	0.0739691		Wilt VWC	0.00158069	0.652807
brown	P8452_35865	P8452_35865	CP125843.1	6204333	6204992	689114		condition	-8.00464	3.2153	-2.48955	0.0127906	0.0739691		Wilt Survival	-0.124273	0.231981
brown	P8452_35933	P8452_35933	CP125843.1	6748085	6749105	62.8005		condition_latitude_range	12.153	3.40502	3.56915	0.000358143	0.0229707		Wilt VWC	-0.000718852	0.83147
brown	P8452_35933	P8452_35933	CP125843.1	6748085	6749105	62.8005		condition_latitude_range	12.153	3.40502	3.56915	0.000358143	0.0229707		Wilt Survival	0.0697568	0.489042
brown	P8452_36180	P8452_36180	CP125843.1	8986241	8991412	4.22733		condition_latitude_range	-29.8811	8.54019	-3.49888	0.000467209	0.0278685		Wilt VWC	0.00188979	0.568786
brown	P8452_36180	P8452_36180	CP125843.1	8986241	8991412	4.22733		condition_latitude_range	-29.8811	8.54019	-3.49888	0.000467209	0.0278685		Wilt Survival	0.0787781	0.426812
brown	P8452_36357	P8452_36357	CP125843.1	10806668	10807735	9.66679		condition_latitude_range	18.9327	5.86392	3.22867	0.00124365	0.0578654		Wilt Survival	-0.15546	0.122367
brown	P8452_36357	P8452_36357	CP125843.1	10806668	10807735	9.66679		condition_latitude_range	18.9327	5.86392	3.22867	0.00124365	0.0578654		Wilt VWC	-0.00664536	0.0436483
brown	P8452_36723	P8452_36723	CP125843.1	14755528	14762814	6.12031		condition_latitude_range	-25.3444	6.27778	-4.03716	5.41029e-05	0.005436		Wilt VWC	0.00103513	0.761861
brown	P8452_36723	P8452_36723	CP125843.1	14755528	14762814	6.12031		condition_latitude_range	-25.3444	6.27778	-4.03716	5.41029e-05	0.005436		Wilt Survival	0.027639	0.787388
brown	P8452_36947	P8452_36947	CP125843.1	16956664	16956927	12.6197		condition_latitude_range	-23.8427	7.12519	-3.34625	0.000819126	0.041706		Wilt VWC	0.00102099	0.759256
brown	P8452_36947	P8452_36947	CP125843.1	16956664	16956927	12.6197		condition_latitude_range	-23.8427	7.12519	-3.34625	0.000819126	0.041706		Wilt Survival	0.0567228	0.569303
brown	P8452_37216	P8452_37216	CP125843.1	19482670	19484788	10486.9		condition_latitude	-29.216	4.05079	-7.21241	5.49696e-13	1.64871e-10		Wilt Survival	0.0662624	0.50506
brown	P8452_37216	P8452_37216	CP125843.1	19482670	19484788	10486.9		condition_latitude	-29.216	4.05079	-7.21241	5.49696e-13	1.64871e-10		Wilt VWC	0.00408736	0.211825
brown	P8452_37311	P8452_37311	CP125843.1	20690946	20691241	63.0611		condition_latitude_range	-15.5461	4.81087	-3.23146	0.00123159	0.0575357		Wilt Survival	0.143823	0.141834
brown	P8452_37311	P8452_37311	CP125843.1	20690946	20691241	63.0611		condition_latitude_range	-15.5461	4.81087	-3.23146	0.00123159	0.0575357		Wilt VWC	0.00860894	0.00504831
brown	P8452_37442	P8452_37442	CP125843.1	21980208	21980605	8.25147		condition_latitude_range	30	8.44227	3.55355	0.000380073	0.0240273		Wilt VWC	-0.00321417	0.355273
brown	P8452_37442	P8452_37442	CP125843.1	21980208	21980605	8.25147		condition_latitude_range	30	8.44227	3.55355	0.000380073	0.0240273		Wilt Survival	-0.135643	0.18913
brown	P8452_37654	P8452_37654	CP125843.1	25028840	25032241	1398.41		latitude	-30	2.956	-10.1489	3.35291e-24	1.45124e-22		Wilt VWC	0.00236952	0.476953
brown	P8452_37654	P8452_37654	CP125843.1	25028840	25032241	1398.41		range	-10.8732	2.9189	-3.72509	0.000195243	0.000779621		Wilt Survival	0.0838778	0.400222
brown	P8452_37654	P8452_37654	CP125843.1	25028840	25032241	216.01		range_latitude	30	5.9941	5.00492	5.58839e-07	5.71723e-06
brown	P8452_37654	P8452_37654	CP125843.1	25028840	25032241	1398.41		condition_range	-29.9974	5.98138	-5.01513	5.29963e-07	6.44838e-06		Wilt VWC	0.00236952	0.476953
brown	P8452_37654	P8452_37654	CP125843.1	25028840	25032241	216.01		condition	-22.1034	8.26699	-2.67369	0.00750218	0.0464086
brown	P8452_37654	P8452_37654	CP125843.1	25028840	25032241	216.01		range	20.2248	2.95947	6.83394	8.26143e-12	4.52126e-11
brown	P8452_37654	P8452_37654	CP125843.1	25028840	25032241	1398.41		condition_range	-29.9974	5.98138	-5.01513	5.29963e-07	6.44838e-06		Wilt Survival	0.0838778	0.400222
brown	P8452_37654	P8452_37654	CP125843.1	25028840	25032241	1398.41		range	-10.8732	2.9189	-3.72509	0.000195243	0.000779621		Wilt VWC	0.00236952	0.476953
brown	P8452_37654	P8452_37654	CP125843.1	25028840	25032241	1398.41		latitude	-30	2.956	-10.1489	3.35291e-24	1.45124e-22		Wilt Survival	0.0838778	0.400222
brown	P8452_37654	P8452_37654	CP125843.1	25028840	25032241	216.01		latitude	20.1507	2.97882	6.76466	1.33619e-11	7.23203e-11
brown	P8452_38194	P8452_38194	CP125843.1	38698520	38701508	28195.5		latitude	-30	2.95623	-10.1481	3.38004e-24	1.45124e-22
brown	P8452_38194	P8452_38194	CP125843.1	38698520	38701508	28195.5		range	-30	2.93626	-10.2171	1.66259e-24	7.62248e-23
brown	P8452_38194	P8452_38194	CP125843.1	38698520	38701508	28195.5		condition	-30	8.25424	-3.6345	0.000278523	0.00319261
brown	P8452_38249	P8452_38249	CP125843.1	39543280	39545348	32959.9		condition_latitude	-7.08853	2.84277	-2.49353	0.012648	0.0492866		Wilt VWC	-0.00216581	0.519466
brown	P8452_38249	P8452_38249	CP125843.1	39543280	39545348	32959.9		condition_latitude	-7.08853	2.84277	-2.49353	0.012648	0.0492866		Wilt Survival	0.0376742	0.709574
brown	P8452_38379	P8452_38379	CP125843.1	41607735	41609592	8526.02		condition_latitude	-29.9926	4.42792	-6.77351	1.25697e-11	2.36559e-09		Wilt Survival	-0.0845202	0.393693
brown	P8452_38379	P8452_38379	CP125843.1	41607735	41609592	8526.02		condition_latitude	-29.9926	4.42792	-6.77351	1.25697e-11	2.36559e-09		Wilt VWC	-0.000821535	0.805034
brown	P8452_38781	P8452_38781	CP125843.1	46071506	46071760	4.40838e+06		range_latitude	-2.80007	1.0453	-2.67871	0.00739059	0.0325392		Wilt Survival	0.00506869	0.959557
brown	P8452_38781	P8452_38781	CP125843.1	46071506	46071760	4.40838e+06		range_latitude	-2.80007	1.0453	-2.67871	0.00739059	0.0325392		Wilt VWC	0.00455788	0.162236
brown	P8452_38858	P8452_38858	CP125843.1	46782858	46783239	10932.9		condition_latitude	-29.3655	4.01194	-7.31954	2.48818e-13	8.28004e-11		Wilt Survival	0.0689452	0.493617
brown	P8452_38858	P8452_38858	CP125843.1	46782858	46783239	10932.9		condition_latitude	-29.3655	4.01194	-7.31954	2.48818e-13	8.28004e-11		Wilt VWC	0.00263376	0.432048
brown	P8452_39301	P8452_39301	CP125843.1	50800925	50803174	11437.9		condition_latitude	-6.98767	2.58705	-2.70102	0.00691273	0.0283696		Wilt Survival	0.00932018	0.929017
brown	P8452_39301	P8452_39301	CP125843.1	50800925	50803174	11437.9		condition_latitude	-6.98767	2.58705	-2.70102	0.00691273	0.0283696		Wilt VWC	0.000225687	0.948414
brown	P8452_39582	P8452_39582	CP125843.1	53138264	53140713	55.9874		latitude	-27.7064	2.97109	-9.32532	1.10646e-20	1.36271e-19
brown	P8452_39582	P8452_39582	CP125843.1	53138264	53140713	55.9874		condition	-30	8.25544	-3.63397	0.000279097	0.00319261
brown	P8452_39582	P8452_39582	CP125843.1	53138264	53140713	55.9874		range	-26.7213	2.95383	-9.04634	1.47838e-19	1.40032e-18
brown	P8452_39582	P8452_39582	CP125843.1	53138264	53140713	8.55754		condition_latitude_range	-29.9841	7.05526	-4.24989	2.13875e-05	0.00277041		Wilt VWC	0.0055948	0.0829882
brown	P8452_39582	P8452_39582	CP125843.1	53138264	53140713	8.55754		condition_latitude_range	-29.9841	7.05526	-4.24989	2.13875e-05	0.00277041		Wilt Survival	0.0127478	0.898606
brown	P8452_39626	P8452_39626	CP125843.1	53451026	53456644	150472		range	-4.6864	1.52327	-3.07654	0.00209421	0.00774278		Wilt Survival	0.0390586	0.699132
brown	P8452_39626	P8452_39626	CP125843.1	53451026	53456644	150472		latitude	-4.26932	1.55757	-2.741	0.00612522	0.0210093		Wilt Survival	0.0390586	0.699132
brown	P8452_39626	P8452_39626	CP125843.1	53451026	53456644	150472		latitude	-4.26932	1.55757	-2.741	0.00612522	0.0210093		Wilt VWC	0.00107619	0.749539
brown	P8452_39626	P8452_39626	CP125843.1	53451026	53456644	150472		condition_latitude	8.83368	2.89516	3.05119	0.00227936	0.0101242		Wilt VWC	0.00107619	0.749539
brown	P8452_39626	P8452_39626	CP125843.1	53451026	53456644	150472		condition_latitude	8.83368	2.89516	3.05119	0.00227936	0.0101242		Wilt Survival	0.0390586	0.699132
brown	P8452_39626	P8452_39626	CP125843.1	53451026	53456644	150472		range	-4.6864	1.52327	-3.07654	0.00209421	0.00774278		Wilt VWC	0.00107619	0.749539
brown	P8452_39849	P8452_39849	CP125843.1	55426239	55426856	815195		latitude	-2.54553	0.677275	-3.75849	0.000170942	0.000669551		Wilt Survival	-0.109434	0.266537
brown	P8452_39849	P8452_39849	CP125843.1	55426239	55426856	815195		latitude	-2.54553	0.677275	-3.75849	0.000170942	0.000669551		Wilt VWC	-0.000813236	0.80688
brown	P8452_39849	P8452_39849	CP125843.1	55426239	55426856	815195		range_latitude	-3.23947	1.32118	-2.45196	0.0142082	0.0590115		Wilt VWC	-0.000813236	0.80688
brown	P8452_39849	P8452_39849	CP125843.1	55426239	55426856	815195		range_latitude	-3.23947	1.32118	-2.45196	0.0142082	0.0590115		Wilt Survival	-0.109434	0.266537
brown	P8452_39930	P8452_39930	CP125843.1	56168299	56169818	159.081		condition_latitude_range	-24.5608	6.17049	-3.98036	6.88114e-05	0.00638014		Wilt VWC	0.00113325	0.738815
brown	P8452_39930	P8452_39930	CP125843.1	56168299	56169818	159.081		condition_latitude_range	-24.5608	6.17049	-3.98036	6.88114e-05	0.00638014		Wilt Survival	0.0250076	0.806332
brown	P8452_40336	P8452_40336	CP125843.1	59414279	59423114	5818.42		condition	30	8.20239	3.65747	0.000254716	0.00319261		Wilt VWC	0.000420785	0.900804
brown	P8452_40336	P8452_40336	CP125843.1	59414279	59423114	3700.25		condition_latitude	30	6.00231	4.99807	5.79061e-07	4.38418e-06		Wilt Survival	0.0573069	0.568145
brown	P8452_40336	P8452_40336	CP125843.1	59414279	59423114	3700.25		range_latitude	25.3038	5.98417	4.22846	2.35294e-05	0.000152855		Wilt VWC	4.3523e-06	0.998966
brown	P8452_40336	P8452_40336	CP125843.1	59414279	59423114	3700.25		condition	30	8.20246	3.65744	0.00025475	0.00319261		Wilt VWC	4.3523e-06	0.998966
brown	P8452_40336	P8452_40336	CP125843.1	59414279	59423114	3700.25		condition	30	8.20246	3.65744	0.00025475	0.00319261		Wilt Survival	0.0573069	0.568145
brown	P8452_40336	P8452_40336	CP125843.1	59414279	59423114	3700.25		condition_latitude	30	6.00231	4.99807	5.79061e-07	4.38418e-06		Wilt VWC	4.3523e-06	0.998966
brown	P8452_40336	P8452_40336	CP125843.1	59414279	59423114	3700.25		condition_range	30	6.0554	4.95425	7.26081e-07	6.44838e-06		Wilt VWC	4.3523e-06	0.998966
brown	P8452_40336	P8452_40336	CP125843.1	59414279	59423114	3700.25		latitude	30	2.95986	10.1356	3.83961e-24	1.45124e-22		Wilt Survival	0.0573069	0.568145
brown	P8452_40336	P8452_40336	CP125843.1	59414279	59423114	5818.42		range	-30	2.9369	-10.2148	1.70154e-24	7.62248e-23		Wilt Survival	0.0732452	0.466918
brown	P8452_40336	P8452_40336	CP125843.1	59414279	59423114	3700.25		range_latitude	25.3038	5.98417	4.22846	2.35294e-05	0.000152855		Wilt Survival	0.0573069	0.568145
brown	P8452_40336	P8452_40336	CP125843.1	59414279	59423114	3700.25		range	30	2.94355	10.1918	2.15755e-24	7.62248e-23		Wilt Survival	0.0573069	0.568145
brown	P8452_40336	P8452_40336	CP125843.1	59414279	59423114	3700.25		range	30	2.94355	10.1918	2.15755e-24	7.62248e-23		Wilt VWC	4.3523e-06	0.998966
brown	P8452_40336	P8452_40336	CP125843.1	59414279	59423114	5818.42		condition_range	-13.8226	6.0524	-2.28382	0.0223822	0.0894167		Wilt Survival	0.0732452	0.466918
brown	P8452_40336	P8452_40336	CP125843.1	59414279	59423114	5818.42		range	-30	2.9369	-10.2148	1.70154e-24	7.62248e-23		Wilt VWC	0.000420785	0.900804
brown	P8452_40336	P8452_40336	CP125843.1	59414279	59423114	3700.25		condition_range	30	6.0554	4.95425	7.26081e-07	6.44838e-06		Wilt Survival	0.0573069	0.568145
brown	P8452_40336	P8452_40336	CP125843.1	59414279	59423114	5818.42		condition_range	-13.8226	6.0524	-2.28382	0.0223822	0.0894167		Wilt VWC	0.000420785	0.900804
brown	P8452_40336	P8452_40336	CP125843.1	59414279	59423114	5818.42		condition	30	8.20239	3.65747	0.000254716	0.00319261		Wilt Survival	0.0732452	0.466918
brown	P8452_40336	P8452_40336	CP125843.1	59414279	59423114	5818.42		latitude	-30	2.95833	-10.1409	3.6389e-24	1.45124e-22		Wilt Survival	0.0732452	0.466918
brown	P8452_40336	P8452_40336	CP125843.1	59414279	59423114	5818.42		latitude	-30	2.95833	-10.1409	3.6389e-24	1.45124e-22		Wilt VWC	0.000420785	0.900804
brown	P8452_40336	P8452_40336	CP125843.1	59414279	59423114	3700.25		latitude	30	2.95986	10.1356	3.83961e-24	1.45124e-22		Wilt VWC	4.3523e-06	0.998966
brown	P8452_40728	P8452_40728	CP125844.1	2686159	2687102	14.4162		condition_latitude_range	20.5063	4.48886	4.56827	4.91756e-06	0.00083299		Wilt Survival	0.125673	0.202989
brown	P8452_40728	P8452_40728	CP125844.1	2686159	2687102	14.4162		condition_latitude_range	20.5063	4.48886	4.56827	4.91756e-06	0.00083299		Wilt VWC	0.00160112	0.631893
brown	P8452_41172	P8452_41172	CP125844.1	6719185	6719773	6.60785		condition_latitude_range	18.6985	5.20564	3.59196	0.000328198	0.0215737		Wilt Survival	-0.0099367	0.923873
brown	P8452_41172	P8452_41172	CP125844.1	6719185	6719773	6.60785		condition_latitude_range	18.6985	5.20564	3.59196	0.000328198	0.0215737		Wilt VWC	-0.000672622	0.846117
brown	P8452_41574	P8452_41574	CP125844.1	11285579	11287937	27228		range_latitude	-30	5.94057	-5.05002	4.41772e-07	5.71723e-06		Wilt Survival	-0.047663	0.647222
brown	P8452_41574	P8452_41574	CP125844.1	11285579	11287937	27228		condition	20.3298	8.20238	2.47852	0.0131929	0.0759196		Wilt VWC	0.0014355	0.67944
brown	P8452_41574	P8452_41574	CP125844.1	11285579	11287937	27228		range_latitude	-30	5.94057	-5.05002	4.41772e-07	5.71723e-06		Wilt VWC	0.0014355	0.67944
brown	P8452_41574	P8452_41574	CP125844.1	11285579	11287937	27228		condition	20.3298	8.20238	2.47852	0.0131929	0.0759196		Wilt Survival	-0.047663	0.647222
brown	P8452_42354	P8452_42354	CP125844.1	23745162	23759064	463.447		condition_latitude	-14.6127	6.00244	-2.43447	0.0149137	0.0572461		Wilt VWC	-0.00191727	0.563687
brown	P8452_42354	P8452_42354	CP125844.1	23745162	23759064	463.447		condition_latitude	-14.6127	6.00244	-2.43447	0.0149137	0.0572461		Wilt Survival	-0.128013	0.191944
brown	P8452_42354	P8452_42354	CP125844.1	23745162	23759064	463.447		condition_range	30	6.05549	4.95419	7.26339e-07	6.44838e-06		Wilt Survival	-0.128013	0.191944
brown	P8452_42354	P8452_42354	CP125844.1	23745162	23759064	463.447		range_latitude	-14.2485	5.98286	-2.38156	0.0172397	0.0695358		Wilt VWC	-0.00191727	0.563687
brown	P8452_42354	P8452_42354	CP125844.1	23745162	23759064	463.447		range	28.2961	2.95015	9.59141	8.689e-22	1.22644e-20		Wilt VWC	-0.00191727	0.563687
brown	P8452_42354	P8452_42354	CP125844.1	23745162	23759064	463.447		latitude	-29.98	2.9715	-10.0892	6.16837e-24	1.45124e-22		Wilt VWC	-0.00191727	0.563687
brown	P8452_42354	P8452_42354	CP125844.1	23745162	23759064	463.447		range	28.2961	2.95015	9.59141	8.689e-22	1.22644e-20		Wilt Survival	-0.128013	0.191944
brown	P8452_42354	P8452_42354	CP125844.1	23745162	23759064	463.447		range_latitude	-14.2485	5.98286	-2.38156	0.0172397	0.0695358		Wilt Survival	-0.128013	0.191944
brown	P8452_42354	P8452_42354	CP125844.1	23745162	23759064	463.447		condition	30	8.20303	3.65719	0.000254999	0.00319261		Wilt Survival	-0.128013	0.191944
brown	P8452_42354	P8452_42354	CP125844.1	23745162	23759064	463.447		latitude	-29.98	2.9715	-10.0892	6.16837e-24	1.45124e-22		Wilt Survival	-0.128013	0.191944
brown	P8452_42354	P8452_42354	CP125844.1	23745162	23759064	463.447		condition	30	8.20303	3.65719	0.000254999	0.00319261		Wilt VWC	-0.00191727	0.563687
brown	P8452_42354	P8452_42354	CP125844.1	23745162	23759064	463.447		condition_range	30	6.05549	4.95419	7.26339e-07	6.44838e-06		Wilt VWC	-0.00191727	0.563687
brown	P8452_42632	P8452_42632	CP125844.1	30071053	30072191	11.7753		condition_latitude_range	-22.8108	6.91403	-3.29921	0.000969576	0.0470975		Wilt Survival	0.0686062	0.490795
brown	P8452_42632	P8452_42632	CP125844.1	30071053	30072191	11.7753		condition_latitude_range	-22.8108	6.91403	-3.29921	0.000969576	0.0470975		Wilt VWC	0.00183194	0.581754
brown	P8452_43188	P8452_43188	CP125844.1	39634708	39637360	2978.68		condition_range	-25.2104	5.43026	-4.64258	3.44093e-06	2.56533e-05		Wilt Survival	-0.143364	0.143382
brown	P8452_43188	P8452_43188	CP125844.1	39634708	39637360	2978.68		condition_range	-25.2104	5.43026	-4.64258	3.44093e-06	2.56533e-05		Wilt VWC	-0.00316416	0.339219
brown	P8452_43782	P8452_43782	CP125844.1	46386568	46389104	50979.6		condition_range	28.1974	5.98668	4.71002	2.47689e-06	1.89916e-05		Wilt Survival	-0.0555488	0.596955
brown	P8452_43782	P8452_43782	CP125844.1	46386568	46389104	50979.6		condition_range	28.1974	5.98668	4.71002	2.47689e-06	1.89916e-05		Wilt VWC	-0.00226664	0.516854
brown	P8452_43782	P8452_43782	CP125844.1	46386568	46389104	50979.6		range_latitude	29.2081	5.91515	4.93784	7.89916e-07	7.70129e-06		Wilt VWC	-0.00226664	0.516854
brown	P8452_43782	P8452_43782	CP125844.1	46386568	46389104	50979.6		range_latitude	29.2081	5.91515	4.93784	7.89916e-07	7.70129e-06		Wilt Survival	-0.0555488	0.596955
brown	P8452_43930	P8452_43930	CP125844.1	47703737	47709784	13866		condition_range	-27.6138	3.38502	-8.15764	3.41629e-16	7.4637e-13		Wilt Survival	0.00650952	0.950334
brown	P8452_43930	P8452_43930	CP125844.1	47703737	47709784	13866		condition_range	-27.6138	3.38502	-8.15764	3.41629e-16	7.4637e-13		Wilt VWC	-0.00261837	0.449493
brown	P8452_43957	P8452_43957	CP125844.1	47991586	47992068	29940.1		latitude	3.08137	1.17161	2.63003	0.00853773	0.0288683		Wilt VWC	-0.00661263	0.0492407
brown	P8452_43957	P8452_43957	CP125844.1	47991586	47992068	29940.1		latitude	3.08137	1.17161	2.63003	0.00853773	0.0288683		Wilt Survival	-0.184856	0.0684694
brown	P8452_44134	P8452_44134	CP125844.1	49642728	49644343	10.3676		condition_latitude_range	-30	6.29371	-4.76666	1.87302e-06	0.000409046		Wilt VWC	-0.00207496	0.541434
brown	P8452_44134	P8452_44134	CP125844.1	49642728	49644343	10.3676		condition_latitude_range	-30	6.29371	-4.76666	1.87302e-06	0.000409046		Wilt Survival	-0.0323456	0.751702
brown	P8452_44252	P8452_44252	CP125844.1	51036823	51039632	954.409		range_latitude	-29.7977	5.92557	-5.02866	4.93907e-07	5.71723e-06		Wilt Survival	0.00834951	0.933877
brown	P8452_44252	P8452_44252	CP125844.1	51036823	51039632	954.409		range_latitude	-29.7977	5.92557	-5.02866	4.93907e-07	5.71723e-06		Wilt VWC	0.00100089	0.765251
brown	P8452_44252	P8452_44252	CP125844.1	51036823	51039632	954.409		condition	29.5535	8.20237	3.60304	0.000314519	0.00333635		Wilt Survival	0.00834951	0.933877
brown	P8452_44252	P8452_44252	CP125844.1	51036823	51039632	954.409		condition	29.5535	8.20237	3.60304	0.000314519	0.00333635		Wilt VWC	0.00100089	0.765251
brown	P8452_44500	P8452_44500	CP125844.1	53326266	53327761	10733.3		condition_range	-15.2142	5.31173	-2.86427	0.00417971	0.0196543		Wilt Survival	-0.0141558	0.891438
brown	P8452_44500	P8452_44500	CP125844.1	53326266	53327761	10733.3		condition_latitude	-30	4.66918	-6.42511	1.31772e-10	1.76101e-08		Wilt Survival	-0.0141558	0.891438
brown	P8452_44500	P8452_44500	CP125844.1	53326266	53327761	271.268		condition	24.1546	8.20366	2.94437	0.0032361	0.0221239		Wilt VWC	-2.8027e-05	0.993314
brown	P8452_44500	P8452_44500	CP125844.1	53326266	53327761	10733.3		condition_range	-15.2142	5.31173	-2.86427	0.00417971	0.0196543		Wilt VWC	-0.0019711	0.567323
brown	P8452_44500	P8452_44500	CP125844.1	53326266	53327761	271.268		range_latitude	-30	5.96394	-5.03023	4.89895e-07	5.71723e-06		Wilt Survival	0.092964	0.349446
brown	P8452_44500	P8452_44500	CP125844.1	53326266	53327761	271.268		condition	24.1546	8.20366	2.94437	0.0032361	0.0221239		Wilt Survival	0.092964	0.349446
brown	P8452_44500	P8452_44500	CP125844.1	53326266	53327761	271.268		range_latitude	-30	5.96394	-5.03023	4.89895e-07	5.71723e-06		Wilt VWC	-2.8027e-05	0.993314
brown	P8452_44500	P8452_44500	CP125844.1	53326266	53327761	10733.3		condition_latitude	-30	4.66918	-6.42511	1.31772e-10	1.76101e-08		Wilt VWC	-0.0019711	0.567323
brown	P8452_45012	P8452_45012	CP125844.1	57153882	57158417	24.8014		condition_latitude_range	18.5141	4.21194	4.39563	1.10454e-05	0.00158985		Wilt Survival	-0.125814	0.209919
brown	P8452_45012	P8452_45012	CP125844.1	57153882	57158417	473.94		range_latitude	-30	5.95533	-5.0375	4.7165e-07	5.71723e-06		Wilt VWC	0.00221915	0.50593
brown	P8452_45012	P8452_45012	CP125844.1	57153882	57158417	473.94		range_latitude	-30	5.95533	-5.0375	4.7165e-07	5.71723e-06		Wilt Survival	0.0569974	0.569463
brown	P8452_45012	P8452_45012	CP125844.1	57153882	57158417	473.94		condition	30	8.203	3.6572	0.000254986	0.00319261		Wilt VWC	0.00221915	0.50593
brown	P8452_45012	P8452_45012	CP125844.1	57153882	57158417	473.94		condition	30	8.203	3.6572	0.000254986	0.00319261		Wilt Survival	0.0569974	0.569463
brown	P8452_45012	P8452_45012	CP125844.1	57153882	57158417	24.8014		condition_latitude_range	18.5141	4.21194	4.39563	1.10454e-05	0.00158985		Wilt VWC	-0.000513426	0.88009
brown	P8452_45478	P8452_45478	CP125845.1	2210033	2211452	10537.1		condition_latitude	-30	5.46247	-5.49202	3.97357e-08	2.0691e-06		Wilt VWC	-0.00289189	0.44215
brown	P8452_45478	P8452_45478	CP125845.1	2210033	2211452	10537.1		range_latitude	15.5814	5.84068	2.66774	0.00763626	0.0335385		Wilt VWC	-0.00289189	0.44215
brown	P8452_45478	P8452_45478	CP125845.1	2210033	2211452	10537.1		condition_latitude	-30	5.46247	-5.49202	3.97357e-08	2.0691e-06		Wilt Survival	-0.0345103	0.761062
brown	P8452_45478	P8452_45478	CP125845.1	2210033	2211452	10537.1		condition_range	-30	5.56841	-5.38754	7.14293e-08	6.44838e-06		Wilt VWC	-0.00289189	0.44215
brown	P8452_45478	P8452_45478	CP125845.1	2210033	2211452	11.0299		condition_latitude_range	-30	7.25378	-4.13577	3.53761e-05	0.00400498		Wilt VWC	-0.00289189	0.44215
brown	P8452_45478	P8452_45478	CP125845.1	2210033	2211452	10537.1		range_latitude	15.5814	5.84068	2.66774	0.00763626	0.0335385		Wilt Survival	-0.0345103	0.761062
brown	P8452_45478	P8452_45478	CP125845.1	2210033	2211452	11.0299		condition_latitude_range	-30	7.25378	-4.13577	3.53761e-05	0.00400498		Wilt Survival	-0.0345103	0.761062
brown	P8452_45478	P8452_45478	CP125845.1	2210033	2211452	10537.1		condition_range	-30	5.56841	-5.38754	7.14293e-08	6.44838e-06		Wilt Survival	-0.0345103	0.761062
brown	P8452_45675	P8452_45675	CP125845.1	3872737	3874983	19.0012		condition_latitude_range	-25.3336	4.81562	-5.26072	1.4349e-07	6.32688e-05		Wilt VWC	0.00378251	0.248947
brown	P8452_45675	P8452_45675	CP125845.1	3872737	3874983	19.0012		condition_latitude_range	-25.3336	4.81562	-5.26072	1.4349e-07	6.32688e-05		Wilt Survival	0.15723	0.105091
brown	P8452_47392	P8452_47392	CP125845.1	31209486	31210255	23.3091		condition_latitude_range	17.8262	4.10455	4.34303	1.40533e-05	0.00192414		Wilt Survival	-0.0936209	0.38147
brown	P8452_47392	P8452_47392	CP125845.1	31209486	31210255	23.3091		condition_latitude_range	17.8262	4.10455	4.34303	1.40533e-05	0.00192414		Wilt VWC	-0.00446702	0.206189
brown	P8452_47779	P8452_47779	CP125845.1	37757251	37759469	20425.9		condition_range	-28.5884	4.82108	-5.92988	3.0315e-09	5.83639e-07		Wilt Survival	0.0731319	0.461407
brown	P8452_47779	P8452_47779	CP125845.1	37757251	37759469	20425.9		condition_latitude	-30	4.76331	-6.29814	3.01232e-10	3.53028e-08		Wilt Survival	0.0731319	0.461407
brown	P8452_47779	P8452_47779	CP125845.1	37757251	37759469	20425.9		condition_latitude	-30	4.76331	-6.29814	3.01232e-10	3.53028e-08		Wilt VWC	0.00330544	0.31553
brown	P8452_47779	P8452_47779	CP125845.1	37757251	37759469	20425.9		range_latitude	30	4.66284	6.43384	1.24416e-10	5.29814e-08		Wilt VWC	0.00330544	0.31553
brown	P8452_47779	P8452_47779	CP125845.1	37757251	37759469	20425.9		range_latitude	30	4.66284	6.43384	1.24416e-10	5.29814e-08		Wilt Survival	0.0731319	0.461407
brown	P8452_47779	P8452_47779	CP125845.1	37757251	37759469	20425.9		condition_range	-28.5884	4.82108	-5.92988	3.0315e-09	5.83639e-07		Wilt VWC	0.00330544	0.31553
brown	P8452_48242	P8452_48242	CP125845.1	44062044	44070545	7.68443		condition_latitude_range	-15.9361	5.04431	-3.15924	0.00158184	0.0698998		Wilt Survival	-0.0924063	0.366641
brown	P8452_48242	P8452_48242	CP125845.1	44062044	44070545	7.68443		condition_latitude_range	-15.9361	5.04431	-3.15924	0.00158184	0.0698998		Wilt VWC	-0.00051122	0.881953
brown	P8452_48248	P8452_48248	CP125845.1	44181913	44183429	5224.8		condition	-29.9994	8.25452	-3.6343	0.000278741	0.00319261
brown	P8452_48248	P8452_48248	CP125845.1	44181913	44183429	5224.8		condition_latitude	-15.6078	5.99803	-2.60216	0.00926396	0.037092
brown	P8452_48248	P8452_48248	CP125845.1	44181913	44183429	5224.8		range_latitude	30	5.9861	5.01161	5.39769e-07	5.71723e-06
brown	P8452_48248	P8452_48248	CP125845.1	44181913	44183429	5224.8		range	25.9617	2.94899	8.8036	1.32494e-18	1.09718e-17
brown	P8452_48248	P8452_48248	CP125845.1	44181913	44183429	5224.8		condition_range	-24.412	6.05012	-4.03496	5.46111e-05	0.000331139
brown	P8452_48248	P8452_48248	CP125845.1	44181913	44183429	5224.8		latitude	25.9989	2.96452	8.77004	1.78605e-18	1.54417e-17
brown	P8452_48623	P8452_48623	CP125845.1	48011046	48016052	132.253		range	28.5202	2.95015	9.66739	4.14838e-22	6.26735e-21		Wilt Survival	0.0902703	0.365125
brown	P8452_48623	P8452_48623	CP125845.1	48011046	48016052	132.253		condition_range	30	6.05549	4.95418	7.26354e-07	6.44838e-06		Wilt Survival	0.0902703	0.365125
brown	P8452_48623	P8452_48623	CP125845.1	48011046	48016052	132.253		condition_range	30	6.05549	4.95418	7.26354e-07	6.44838e-06		Wilt VWC	0.00137633	0.680936
brown	P8452_48623	P8452_48623	CP125845.1	48011046	48016052	132.253		condition	30	8.20533	3.65616	0.000256023	0.00319261		Wilt Survival	0.0902703	0.365125
brown	P8452_48623	P8452_48623	CP125845.1	48011046	48016052	132.253		range	28.5202	2.95015	9.66739	4.14838e-22	6.26735e-21		Wilt VWC	0.00137633	0.680936
brown	P8452_48623	P8452_48623	CP125845.1	48011046	48016052	132.253		condition	30	8.20533	3.65616	0.000256023	0.00319261		Wilt VWC	0.00137633	0.680936
brown	P8452_48741	P8452_48741	CP125845.1	49281166	49281730	9.59963		condition_latitude_range	18.683	4.88877	3.82161	0.000132583	0.0105846		Wilt Survival	0.143956	0.153145
brown	P8452_48741	P8452_48741	CP125845.1	49281166	49281730	9.59963		condition_latitude_range	18.683	4.88877	3.82161	0.000132583	0.0105846		Wilt VWC	0.000361649	0.916175
brown	P8452_48901	P8452_48901	CP125845.1	51086770	51088139	18258.7		condition_latitude	-30	5.38739	-5.56856	2.56847e-08	1.45178e-06		Wilt Survival	0.0703406	0.487438
brown	P8452_48901	P8452_48901	CP125845.1	51086770	51088139	18258.7		latitude	-9.34346	2.86885	-3.25686	0.00112651	0.00412161		Wilt Survival	0.0703406	0.487438
brown	P8452_48901	P8452_48901	CP125845.1	51086770	51088139	18258.7		condition_latitude	-30	5.38739	-5.56856	2.56847e-08	1.45178e-06		Wilt VWC	-0.00136032	0.688154
brown	P8452_48901	P8452_48901	CP125845.1	51086770	51088139	18258.7		latitude	-9.34346	2.86885	-3.25686	0.00112651	0.00412161		Wilt VWC	-0.00136032	0.688154
brown	P8452_49152	P8452_49152	CP125845.1	53726824	53732465	146.229		range	-29.999	2.95277	-10.1596	3.00201e-24	7.62248e-23		Wilt Survival	0.0779573	0.432713
brown	P8452_49152	P8452_49152	CP125845.1	53726824	53732465	146.229		condition_range	-15.0151	6.05244	-2.48084	0.0131073	0.0549821		Wilt VWC	0.00159686	0.631244
brown	P8452_49152	P8452_49152	CP125845.1	53726824	53732465	146.229		condition_latitude	-13.4633	6.00247	-2.24297	0.0248989	0.0907941		Wilt Survival	0.0779573	0.432713
brown	P8452_49152	P8452_49152	CP125845.1	53726824	53732465	146.229		latitude	-29.9969	2.97424	-10.0856	6.39789e-24	1.45124e-22		Wilt VWC	0.00159686	0.631244
brown	P8452_49152	P8452_49152	CP125845.1	53726824	53732465	146.229		condition_range	-15.0151	6.05244	-2.48084	0.0131073	0.0549821		Wilt Survival	0.0779573	0.432713
brown	P8452_49152	P8452_49152	CP125845.1	53726824	53732465	146.229		range	-29.999	2.95277	-10.1596	3.00201e-24	7.62248e-23		Wilt VWC	0.00159686	0.631244
brown	P8452_49152	P8452_49152	CP125845.1	53726824	53732465	146.229		latitude	-29.9969	2.97424	-10.0856	6.39789e-24	1.45124e-22		Wilt Survival	0.0779573	0.432713
brown	P8452_49152	P8452_49152	CP125845.1	53726824	53732465	146.229		condition_latitude	-13.4633	6.00247	-2.24297	0.0248989	0.0907941		Wilt VWC	0.00159686	0.631244
brown	P8452_49362	P8452_49362	CP125845.1	55648830	55650583	89.7876		range_latitude	-13.424	5.98556	-2.24273	0.0249144	0.0936916		Wilt VWC	-0.00191727	0.563687
brown	P8452_49362	P8452_49362	CP125845.1	55648830	55650583	89.7876		condition	29.6358	8.20591	3.61152	0.000304407	0.00326632		Wilt Survival	-0.128013	0.191944
brown	P8452_49362	P8452_49362	CP125845.1	55648830	55650583	89.7876		condition_range	27.2298	6.05586	4.49644	6.90998e-06	4.87737e-05		Wilt Survival	-0.128013	0.191944
brown	P8452_49362	P8452_49362	CP125845.1	55648830	55650583	89.7876		range	26.4079	2.95139	8.94763	3.63184e-19	3.249e-18		Wilt Survival	-0.128013	0.191944
brown	P8452_49362	P8452_49362	CP125845.1	55648830	55650583	89.7876		range	26.4079	2.95139	8.94763	3.63184e-19	3.249e-18		Wilt VWC	-0.00191727	0.563687
brown	P8452_49362	P8452_49362	CP125845.1	55648830	55650583	89.7876		condition	29.6358	8.20591	3.61152	0.000304407	0.00326632		Wilt VWC	-0.00191727	0.563687
brown	P8452_49362	P8452_49362	CP125845.1	55648830	55650583	89.7876		condition_range	27.2298	6.05586	4.49644	6.90998e-06	4.87737e-05		Wilt VWC	-0.00191727	0.563687
brown	P8452_49362	P8452_49362	CP125845.1	55648830	55650583	89.7876		range_latitude	-13.424	5.98556	-2.24273	0.0249144	0.0936916		Wilt Survival	-0.128013	0.191944
brown	P8452_49362	P8452_49362	CP125845.1	55648830	55650583	89.7876		latitude	-26.4951	2.97426	-8.90813	5.19006e-19	4.82329e-18		Wilt Survival	-0.128013	0.191944
brown	P8452_49362	P8452_49362	CP125845.1	55648830	55650583	89.7876		latitude	-26.4951	2.97426	-8.90813	5.19006e-19	4.82329e-18		Wilt VWC	-0.00191727	0.563687
brown	P8452_49715	P8452_49715	CP125845.1	58177428	58179690	386.353		range	7.78029	2.92333	2.66145	0.00778046	0.027532		Wilt VWC	-0.00566826	0.0940384
brown	P8452_49715	P8452_49715	CP125845.1	58177428	58179690	386.353		latitude	29.1499	2.95875	9.85209	6.71322e-23	1.22311e-21		Wilt VWC	-0.00566826	0.0940384
brown	P8452_49715	P8452_49715	CP125845.1	58177428	58179690	386.353		condition_range	30	6.01768	4.98531	6.18617e-07	6.44838e-06		Wilt Survival	-0.18184	0.0719573
brown	P8452_49715	P8452_49715	CP125845.1	58177428	58179690	386.353		condition_range	30	6.01768	4.98531	6.18617e-07	6.44838e-06		Wilt VWC	-0.00566826	0.0940384
brown	P8452_49715	P8452_49715	CP125845.1	58177428	58179690	386.353		range	7.78029	2.92333	2.66145	0.00778046	0.027532		Wilt Survival	-0.18184	0.0719573
brown	P8452_49715	P8452_49715	CP125845.1	58177428	58179690	386.353		condition_latitude	13.441	5.97106	2.25102	0.0243844	0.0890926		Wilt VWC	-0.00566826	0.0940384
brown	P8452_49715	P8452_49715	CP125845.1	58177428	58179690	386.353		latitude	29.1499	2.95875	9.85209	6.71322e-23	1.22311e-21		Wilt Survival	-0.18184	0.0719573
brown	P8452_49715	P8452_49715	CP125845.1	58177428	58179690	386.353		condition_latitude	13.441	5.97106	2.25102	0.0243844	0.0890926		Wilt Survival	-0.18184	0.0719573
brown	P8452_49813	P8452_49813	CP125845.1	58926715	58927287	9.1553		condition_latitude_range	-26.9274	4.42379	-6.08695	1.1508e-09	1.98434e-06		Wilt VWC	-0.000163984	0.960878
brown	P8452_49813	P8452_49813	CP125845.1	58926715	58927287	9.1553		condition_latitude_range	-26.9274	4.42379	-6.08695	1.1508e-09	1.98434e-06		Wilt Survival	-0.120477	0.221904
brown	P8452_49876	P8452_49876	CP125846.1	190968	192328	12631.1		condition_range	-29.5455	4.08055	-7.24058	4.4678e-13	4.00898e-10		Wilt VWC	-0.00125559	0.718033
brown	P8452_49876	P8452_49876	CP125846.1	190968	192328	12631.1		condition_range	-29.5455	4.08055	-7.24058	4.4678e-13	4.00898e-10		Wilt Survival	-0.0509778	0.624586
brown	P8452_49988	P8452_49988	CP125846.1	1081001	1081348	10103.1		condition_latitude	-29.9996	4.59821	-6.52418	6.83726e-11	1.01948e-08		Wilt Survival	-0.0735813	0.501766
brown	P8452_49988	P8452_49988	CP125846.1	1081001	1081348	10103.1		range_latitude	-30	4.44751	-6.74535	1.52661e-11	9.58885e-09		Wilt VWC	-0.000448855	0.902654
brown	P8452_49988	P8452_49988	CP125846.1	1081001	1081348	10103.1		latitude	-6.07187	2.51072	-2.41837	0.0155901	0.0514707		Wilt VWC	-0.000448855	0.902654
brown	P8452_49988	P8452_49988	CP125846.1	1081001	1081348	10103.1		latitude	-6.07187	2.51072	-2.41837	0.0155901	0.0514707		Wilt Survival	-0.0735813	0.501766
brown	P8452_49988	P8452_49988	CP125846.1	1081001	1081348	10103.1		range_latitude	-30	4.44751	-6.74535	1.52661e-11	9.58885e-09		Wilt Survival	-0.0735813	0.501766
brown	P8452_49988	P8452_49988	CP125846.1	1081001	1081348	10103.1		condition_latitude	-29.9996	4.59821	-6.52418	6.83726e-11	1.01948e-08		Wilt VWC	-0.000448855	0.902654
brown	P8452_50474	P8452_50474	CP125846.1	5668978	5672330	580.148		range	-30	2.94341	-10.1923	2.14729e-24	7.62248e-23		Wilt Survival	0.0597905	0.55002
brown	P8452_50474	P8452_50474	CP125846.1	5668978	5672330	580.148		condition	30	8.20333	3.65705	0.000255135	0.00319261		Wilt Survival	0.0597905	0.55002
brown	P8452_50474	P8452_50474	CP125846.1	5668978	5672330	580.148		range	-30	2.94341	-10.1923	2.14729e-24	7.62248e-23		Wilt VWC	0.00173164	0.603943
brown	P8452_50474	P8452_50474	CP125846.1	5668978	5672330	580.148		condition_latitude	30	6.00238	4.99802	5.79223e-07	4.38418e-06		Wilt Survival	0.0597905	0.55002
brown	P8452_50474	P8452_50474	CP125846.1	5668978	5672330	580.148		condition_range	-19.027	6.0525	-3.14365	0.00166855	0.00844681		Wilt VWC	0.00173164	0.603943
brown	P8452_50474	P8452_50474	CP125846.1	5668978	5672330	580.148		condition_range	-19.027	6.0525	-3.14365	0.00166855	0.00844681		Wilt Survival	0.0597905	0.55002
brown	P8452_50474	P8452_50474	CP125846.1	5668978	5672330	580.148		condition_latitude	30	6.00238	4.99802	5.79223e-07	4.38418e-06		Wilt VWC	0.00173164	0.603943
brown	P8452_50474	P8452_50474	CP125846.1	5668978	5672330	580.148		latitude	30	2.9644	10.1201	4.49958e-24	1.45124e-22		Wilt VWC	0.00173164	0.603943
brown	P8452_50474	P8452_50474	CP125846.1	5668978	5672330	580.148		condition	30	8.20333	3.65705	0.000255135	0.00319261		Wilt VWC	0.00173164	0.603943
brown	P8452_50474	P8452_50474	CP125846.1	5668978	5672330	580.148		latitude	30	2.9644	10.1201	4.49958e-24	1.45124e-22		Wilt Survival	0.0597905	0.55002
brown	P8452_50695	P8452_50695	CP125846.1	7990366	7993335	370.184		range_latitude	-14.3589	5.97161	-2.40452	0.0161936	0.0661555		Wilt Survival	-0.169739	0.0792658
brown	P8452_50695	P8452_50695	CP125846.1	7990366	7993335	370.184		range	28.1646	2.94146	9.57505	1.01804e-21	1.41744e-20		Wilt Survival	-0.169739	0.0792658
brown	P8452_50695	P8452_50695	CP125846.1	7990366	7993335	370.184		range_latitude	-14.3589	5.97161	-2.40452	0.0161936	0.0661555		Wilt VWC	-0.00253215	0.444858
brown	P8452_50695	P8452_50695	CP125846.1	7990366	7993335	370.184		range	28.1646	2.94146	9.57505	1.01804e-21	1.41744e-20		Wilt VWC	-0.00253215	0.444858
brown	P8452_50695	P8452_50695	CP125846.1	7990366	7993335	370.184		latitude	-28.2622	2.95624	-9.56019	1.17544e-21	1.72502e-20		Wilt VWC	-0.00253215	0.444858
brown	P8452_50695	P8452_50695	CP125846.1	7990366	7993335	370.184		latitude	-28.2622	2.95624	-9.56019	1.17544e-21	1.72502e-20		Wilt Survival	-0.169739	0.0792658
brown	P8452_51076	P8452_51076	CP125846.1	13292978	13296135	7567.76		condition_latitude	-30	4.53228	-6.61918	3.612e-11	5.89284e-09		Wilt VWC	-0.000212512	0.949586
brown	P8452_51076	P8452_51076	CP125846.1	13292978	13296135	7567.76		condition_latitude	-30	4.53228	-6.61918	3.612e-11	5.89284e-09		Wilt Survival	-0.0860455	0.389511
brown	P8452_51276	P8452_51276	CP125846.1	15439131	15441542	1898.23		condition	23.9837	8.20239	2.92399	0.00345579	0.0234314		Wilt Survival	-0.12153	0.252414
brown	P8452_51276	P8452_51276	CP125846.1	15439131	15441542	1898.23		latitude	-30	2.96609	-10.1143	4.77243e-24	1.45124e-22		Wilt Survival	-0.12153	0.252414
brown	P8452_51276	P8452_51276	CP125846.1	15439131	15441542	1898.23		condition	23.9837	8.20239	2.92399	0.00345579	0.0234314		Wilt VWC	-0.00397856	0.261334
brown	P8452_51276	P8452_51276	CP125846.1	15439131	15441542	1898.23		latitude	-30	2.96609	-10.1143	4.77243e-24	1.45124e-22		Wilt VWC	-0.00397856	0.261334
brown	P8452_51368	P8452_51368	CP125846.1	16591377	16594152	3980.81		latitude	10.7105	2.93619	3.64775	0.000264548	0.00101927		Wilt Survival	0.00837532	0.94461
brown	P8452_51368	P8452_51368	CP125846.1	16591377	16594152	15880.4		condition_latitude	-27.899	4.99662	-5.58358	2.35621e-08	1.35777e-06		Wilt Survival	-0.0320096	0.753067
brown	P8452_51368	P8452_51368	CP125846.1	16591377	16594152	3980.81		latitude	10.7105	2.93619	3.64775	0.000264548	0.00101927		Wilt VWC	-0.00540859	0.169404
brown	P8452_51368	P8452_51368	CP125846.1	16591377	16594152	15880.4		condition_latitude	-27.899	4.99662	-5.58358	2.35621e-08	1.35777e-06		Wilt VWC	-0.000718405	0.832376
brown	P8452_51368	P8452_51368	CP125846.1	16591377	16594152	3980.81		condition_latitude	-28.4441	5.94266	-4.78643	1.69774e-06	1.14188e-05		Wilt Survival	0.00837532	0.94461
brown	P8452_51368	P8452_51368	CP125846.1	16591377	16594152	3980.81		condition_latitude	-28.4441	5.94266	-4.78643	1.69774e-06	1.14188e-05		Wilt VWC	-0.00540859	0.169404
brown	P8452_51554	P8452_51554	CP125846.1	18698977	18701976	297.565		latitude	-28.151	2.95616	-9.52283	1.68523e-21	2.39347e-20		Wilt VWC	-0.00425834	0.221632
brown	P8452_51554	P8452_51554	CP125846.1	18698977	18701976	297.565		range	-11.511	2.91794	-3.94489	7.9835e-05	0.000328607		Wilt VWC	-0.00425834	0.221632
brown	P8452_51554	P8452_51554	CP125846.1	18698977	18701976	297.565		latitude	-28.151	2.95616	-9.52283	1.68523e-21	2.39347e-20		Wilt Survival	-0.11018	0.293841
brown	P8452_51554	P8452_51554	CP125846.1	18698977	18701976	297.565		condition_range	30	6.01906	4.98417	6.22291e-07	6.44838e-06		Wilt Survival	-0.11018	0.293841
brown	P8452_51554	P8452_51554	CP125846.1	18698977	18701976	297.565		condition_range	30	6.01906	4.98417	6.22291e-07	6.44838e-06		Wilt VWC	-0.00425834	0.221632
brown	P8452_51554	P8452_51554	CP125846.1	18698977	18701976	297.565		range	-11.511	2.91794	-3.94489	7.9835e-05	0.000328607		Wilt Survival	-0.11018	0.293841
brown	P8452_51554	P8452_51554	CP125846.1	18698977	18701976	297.565		range_latitude	-13.2337	5.95417	-2.2226	0.026243	0.0974639		Wilt Survival	-0.11018	0.293841
brown	P8452_51554	P8452_51554	CP125846.1	18698977	18701976	297.565		range_latitude	-13.2337	5.95417	-2.2226	0.026243	0.0974639		Wilt VWC	-0.00425834	0.221632
brown	P8452_51554	P8452_51554	CP125846.1	18698977	18701976	297.565		condition_latitude	-14.128	5.96385	-2.36894	0.0178391	0.0672921		Wilt VWC	-0.00425834	0.221632
brown	P8452_51554	P8452_51554	CP125846.1	18698977	18701976	297.565		condition_latitude	-14.128	5.96385	-2.36894	0.0178391	0.0672921		Wilt Survival	-0.11018	0.293841
brown	P8452_52524	P8452_52524	CP125846.1	39514239	39516895	3694.61		condition_range	-28.6003	5.98152	-4.78145	1.74039e-06	1.37591e-05		Wilt VWC	0.000470429	0.88971
brown	P8452_52524	P8452_52524	CP125846.1	39514239	39516895	3694.61		condition_range	-28.6003	5.98152	-4.78145	1.74039e-06	1.37591e-05		Wilt Survival	0.05204	0.608078
brown	P8452_52524	P8452_52524	CP125846.1	39514239	39516895	3694.61		range_latitude	-30	5.93205	-5.05727	4.2529e-07	5.71723e-06		Wilt Survival	0.05204	0.608078
brown	P8452_52524	P8452_52524	CP125846.1	39514239	39516895	3694.61		latitude	9.64415	2.93474	3.2862	0.00101548	0.00372839		Wilt Survival	0.05204	0.608078
brown	P8452_52524	P8452_52524	CP125846.1	39514239	39516895	3694.61		latitude	9.64415	2.93474	3.2862	0.00101548	0.00372839		Wilt VWC	0.000470429	0.88971
brown	P8452_52524	P8452_52524	CP125846.1	39514239	39516895	11890		condition_latitude	18.703	5.97483	3.1303	0.00174629	0.00784738		Wilt Survival	0.0501188	0.629222
brown	P8452_52524	P8452_52524	CP125846.1	39514239	39516895	3694.61		range_latitude	-30	5.93205	-5.05727	4.2529e-07	5.71723e-06		Wilt VWC	0.000470429	0.88971
brown	P8452_52524	P8452_52524	CP125846.1	39514239	39516895	3694.61		range	-14.0896	2.92502	-4.81693	1.45783e-06	6.59773e-06		Wilt VWC	0.000470429	0.88971
brown	P8452_52524	P8452_52524	CP125846.1	39514239	39516895	3694.61		condition_latitude	30	5.96342	5.03067	4.88769e-07	4.38418e-06		Wilt Survival	0.05204	0.608078
brown	P8452_52524	P8452_52524	CP125846.1	39514239	39516895	3694.61		condition_latitude	30	5.96342	5.03067	4.88769e-07	4.38418e-06		Wilt VWC	0.000470429	0.88971
brown	P8452_52524	P8452_52524	CP125846.1	39514239	39516895	11890		latitude	11.0622	2.94417	3.75733	0.000171738	0.000672458		Wilt Survival	0.0501188	0.629222
brown	P8452_52524	P8452_52524	CP125846.1	39514239	39516895	3694.61		range	-14.0896	2.92502	-4.81693	1.45783e-06	6.59773e-06		Wilt Survival	0.05204	0.608078
brown	P8452_52524	P8452_52524	CP125846.1	39514239	39516895	11890		condition	30	8.20234	3.65749	0.000254696	0.00319261		Wilt Survival	0.0501188	0.629222
brown	P8452_52524	P8452_52524	CP125846.1	39514239	39516895	11890		range	10.9884	2.92428	3.75762	0.000171534	0.000687956		Wilt Survival	0.0501188	0.629222
brown	P8452_52524	P8452_52524	CP125846.1	39514239	39516895	11890		condition_latitude	18.703	5.97483	3.1303	0.00174629	0.00784738		Wilt VWC	-0.000264852	0.939151
brown	P8452_52524	P8452_52524	CP125846.1	39514239	39516895	11890		range_latitude	30	5.95629	5.0367	4.73635e-07	5.71723e-06		Wilt Survival	0.0501188	0.629222
brown	P8452_52524	P8452_52524	CP125846.1	39514239	39516895	11890		latitude	11.0622	2.94417	3.75733	0.000171738	0.000672458		Wilt VWC	-0.000264852	0.939151
brown	P8452_52524	P8452_52524	CP125846.1	39514239	39516895	11890		condition	30	8.20234	3.65749	0.000254696	0.00319261		Wilt VWC	-0.000264852	0.939151
brown	P8452_52524	P8452_52524	CP125846.1	39514239	39516895	11890		range_latitude	30	5.95629	5.0367	4.73635e-07	5.71723e-06		Wilt VWC	-0.000264852	0.939151
brown	P8452_52524	P8452_52524	CP125846.1	39514239	39516895	11890		range	10.9884	2.92428	3.75762	0.000171534	0.000687956		Wilt VWC	-0.000264852	0.939151
brown	P8452_53402	P8452_53402	CP125846.1	52764396	52766040	14.9678		condition_latitude_range	30	6.45519	4.64742	3.3611e-06	0.000629909		Wilt Survival	-0.150707	0.130458
brown	P8452_53402	P8452_53402	CP125846.1	52764396	52766040	14.9678		condition_latitude_range	30	6.45519	4.64742	3.3611e-06	0.000629909		Wilt VWC	-0.00644254	0.0484543
brown	P8452_53465	P8452_53465	CP125846.1	53387676	53387951	45.7331		condition_latitude_range	20.6535	5.17106	3.99406	6.49526e-05	0.00610809		Wilt Survival	-0.143535	0.167941
brown	P8452_53465	P8452_53465	CP125846.1	53387676	53387951	45.7331		condition_latitude_range	20.6535	5.17106	3.99406	6.49526e-05	0.00610809		Wilt VWC	-0.00358115	0.306697
brown	P8452_54180	P8452_54180	CP125846.1	59591729	59594537	14.5073		condition_latitude_range	18.2322	3.70078	4.92658	8.36799e-07	0.000214684		Wilt VWC	-0.0019682	0.556563
brown	P8452_54180	P8452_54180	CP125846.1	59591729	59594537	14.5073		condition_latitude_range	18.2322	3.70078	4.92658	8.36799e-07	0.000214684		Wilt Survival	-0.0694789	0.488311
brown	P8452_54250	P8452_54250	CP125846.1	60115343	60116552	15296.8		condition_range	-30	4.0987	-7.31939	2.49102e-13	2.45698e-10		Wilt VWC	0.00272813	0.41398
brown	P8452_54250	P8452_54250	CP125846.1	60115343	60116552	15296.8		condition_range	-30	4.0987	-7.31939	2.49102e-13	2.45698e-10		Wilt Survival	0.157648	0.107972
brown	P8452_54309	P8452_54309	CP125847.1	168492	168935	40.4745		condition_latitude_range	22.8267	3.88227	5.87974	4.10919e-09	5.42927e-06		Wilt VWC	0.000303552	0.927626
brown	P8452_54309	P8452_54309	CP125847.1	168492	168935	40.4745		condition_latitude_range	22.8267	3.88227	5.87974	4.10919e-09	5.42927e-06		Wilt Survival	0.0380209	0.704039
brown	P8452_56435	P8452_56435	CP125847.1	27900716	27900991	12179.5		condition_latitude	-30	4.9761	-6.02882	1.65158e-09	1.42351e-07		Wilt VWC	0.00229101	0.489056
brown	P8452_56435	P8452_56435	CP125847.1	27900716	27900991	12179.5		condition_latitude	-30	4.9761	-6.02882	1.65158e-09	1.42351e-07		Wilt Survival	0.0771989	0.436402
brown	P8452_56504	P8452_56504	CP125847.1	29127553	29131197	18967.5		condition_latitude	27.727	5.93535	4.6715	2.99011e-06	1.92777e-05		Wilt Survival	0.0357642	0.764109
brown	P8452_56504	P8452_56504	CP125847.1	29127553	29131197	18967.5		condition_range	-29.6371	5.99323	-4.94509	7.61072e-07	6.58683e-06		Wilt VWC	-0.00477172	0.222582
brown	P8452_56504	P8452_56504	CP125847.1	29127553	29131197	18967.5		condition_latitude	27.727	5.93535	4.6715	2.99011e-06	1.92777e-05		Wilt VWC	-0.00477172	0.222582
brown	P8452_56504	P8452_56504	CP125847.1	29127553	29131197	18967.5		condition_range	-29.6371	5.99323	-4.94509	7.61072e-07	6.58683e-06		Wilt Survival	0.0357642	0.764109
brown	P8452_56504	P8452_56504	CP125847.1	29127553	29131197	18967.5		range_latitude	-30	5.91347	-5.07316	3.91265e-07	5.71723e-06		Wilt VWC	-0.00477172	0.222582
brown	P8452_56504	P8452_56504	CP125847.1	29127553	29131197	18967.5		range_latitude	-30	5.91347	-5.07316	3.91265e-07	5.71723e-06		Wilt Survival	0.0357642	0.764109
brown	P8452_56504	P8452_56504	CP125847.1	29127553	29131197	18967.5		latitude	-6.30225	2.9258	-2.15403	0.031238	0.0995104		Wilt Survival	0.0357642	0.764109
brown	P8452_56504	P8452_56504	CP125847.1	29127553	29131197	18967.5		latitude	-6.30225	2.9258	-2.15403	0.031238	0.0995104		Wilt VWC	-0.00477172	0.222582
brown	P8452_57105	P8452_57105	CP125847.1	46109128	46109854	16.3107		condition_latitude_range	17.74	4.4832	3.957	7.58976e-05	0.00686847		Wilt Survival	-0.0337578	0.735055
brown	P8452_57105	P8452_57105	CP125847.1	46109128	46109854	16.3107		condition_latitude_range	17.74	4.4832	3.957	7.58976e-05	0.00686847		Wilt VWC	0.000581734	0.861271
brown	P8452_57189	P8452_57189	CP125847.1	47613376	47616431	24.8346		condition_latitude_range	21.9378	4.40049	4.98531	6.18632e-07	0.000173793		Wilt VWC	-0.00665446	0.0387911
brown	P8452_57189	P8452_57189	CP125847.1	47613376	47616431	24.8346		condition_latitude_range	21.9378	4.40049	4.98531	6.18632e-07	0.000173793		Wilt Survival	-0.204807	0.0335003
brown	P8452_57409	P8452_57409	CP125847.1	50638899	50640042	10.6034		condition_latitude_range	21.7535	5.79829	3.75171	0.000175631	0.0131474		Wilt Survival	0.0109668	0.923253
brown	P8452_57409	P8452_57409	CP125847.1	50638899	50640042	10.6034		condition_latitude_range	21.7535	5.79829	3.75171	0.000175631	0.0131474		Wilt VWC	0.00463313	0.214353
brown	P8452_57506	P8452_57506	CP125847.1	51916689	51920917	9877.89		condition_latitude	-29.0045	3.31549	-8.7482	2.16781e-18	2.47569e-15		Wilt VWC	-0.00169232	0.620453
brown	P8452_57506	P8452_57506	CP125847.1	51916689	51920917	9877.89		condition_latitude	-29.0045	3.31549	-8.7482	2.16781e-18	2.47569e-15		Wilt Survival	0.0450793	0.660281
brown	P8452_57589	P8452_57589	CP125847.1	53066244	53068753	20.9035		condition_latitude_range	17.9408	4.62052	3.88284	0.000103243	0.00873028		Wilt VWC	-0.00154823	0.661915
brown	P8452_57589	P8452_57589	CP125847.1	53066244	53068753	20.9035		condition_latitude_range	17.9408	4.62052	3.88284	0.000103243	0.00873028		Wilt Survival	-0.00473469	0.964515
brown	P8452_57827	P8452_57827	CP125847.1	55368330	55371820	7126.35		condition_latitude	-22.4665	5.94259	-3.78059	0.000156459	0.000789505		Wilt Survival	0.065514	0.51738
brown	P8452_57827	P8452_57827	CP125847.1	55368330	55371820	7126.35		condition_latitude	-22.4665	5.94259	-3.78059	0.000156459	0.000789505		Wilt VWC	0.00487839	0.14042
brown	P8452_58042	P8452_58042	CP125847.1	57416457	57416849	8.25363		condition_latitude_range	18.2925	5.75643	3.17776	0.00148418	0.067042		Wilt Survival	0.0622341	0.531229
brown	P8452_58042	P8452_58042	CP125847.1	57416457	57416849	8.25363		condition_latitude_range	18.2925	5.75643	3.17776	0.00148418	0.067042		Wilt VWC	0.00307385	0.351058
brown	P8452_58051	P8452_58051	CP125847.1	57452063	57452608	7103.07		condition_latitude	-30	5.16357	-5.80993	6.24994e-09	4.39235e-07		Wilt VWC	0.00283483	0.411038
brown	P8452_58051	P8452_58051	CP125847.1	57452063	57452608	7103.07		condition_latitude	-30	5.16357	-5.80993	6.24994e-09	4.39235e-07		Wilt Survival	-0.0715092	0.490311
brown	P8452_58055	P8452_58055	CP125847.1	57477396	57477934	86750.7		condition_latitude	-6.53258	2.379	-2.74593	0.00603392	0.0250495		Wilt VWC	0.00257666	0.444758
brown	P8452_58055	P8452_58055	CP125847.1	57477396	57477934	86750.7		condition_latitude	-6.53258	2.379	-2.74593	0.00603392	0.0250495		Wilt Survival	0.0368691	0.716813
brown	P8452_59169	P8452_59169	CP125848.1	4875360	4878889	12741.3		condition_latitude	-30	4.12189	-7.27822	3.38257e-13	1.07577e-10		Wilt VWC	-0.000929596	0.805631
brown	P8452_59169	P8452_59169	CP125848.1	4875360	4878889	12741.3		condition_latitude	-30	4.12189	-7.27822	3.38257e-13	1.07577e-10		Wilt Survival	-0.0778568	0.490025
brown	P8452_59277	P8452_59277	CP125848.1	5756518	5756877	14.1653		condition_latitude_range	15.2818	3.70254	4.12737	3.66935e-05	0.00409125		Wilt Survival	-0.102363	0.314374
brown	P8452_59277	P8452_59277	CP125848.1	5756518	5756877	14.1653		condition_latitude_range	15.2818	3.70254	4.12737	3.66935e-05	0.00409125		Wilt VWC	-0.0043363	0.197914
brown	P8452_60675	P8452_60675	CP125848.1	20949505	20950501	31358		range_latitude	13.6147	5.69024	2.39264	0.0167276	0.067934		Wilt Survival	0.155103	0.1107
brown	P8452_60675	P8452_60675	CP125848.1	20949505	20950501	31358		range_latitude	13.6147	5.69024	2.39264	0.0167276	0.067934		Wilt VWC	0.00514967	0.112266
brown	P8452_61511	P8452_61511	CP125848.1	39209446	39209902	9877.52		range_latitude	-11.64	5.12698	-2.27034	0.0231869	0.0885549		Wilt VWC	-0.00180581	0.59103
brown	P8452_61511	P8452_61511	CP125848.1	39209446	39209902	9877.52		range_latitude	-11.64	5.12698	-2.27034	0.0231869	0.0885549		Wilt VWC	-0.00180581	0.59103
brown	P8452_61511	P8452_61511	CP125848.1	39209446	39209902	9877.52		condition_range	-27.3968	4.90607	-5.58427	2.34689e-08	2.96304e-06		Wilt VWC	-0.00180581	0.59103
brown	P8452_61511	P8452_61511	CP125848.1	39209446	39209902	9877.52		condition_range	-27.3968	4.90607	-5.58427	2.34689e-08	2.96304e-06		Wilt VWC	-0.00180581	0.59103
brown	P8452_61511	P8452_61511	CP125848.1	39209446	39209902	9877.52		condition_latitude	28.9253	4.72001	6.12824	8.8859e-10	8.53743e-08		Wilt VWC	-0.00180581	0.59103
brown	P8452_61511	P8452_61511	CP125848.1	39209446	39209902	9877.52		condition_latitude	28.9253	4.72001	6.12824	8.8859e-10	8.53743e-08		Wilt VWC	-0.00180581	0.59103
brown	P8452_61511	P8452_61511	CP125848.1	39209446	39209902	9877.52		condition_latitude	28.9253	4.72001	6.12824	8.8859e-10	8.53743e-08		Wilt Survival	0.131838	0.183691
brown	P8452_61511	P8452_61511	CP125848.1	39209446	39209902	9877.52		condition_latitude	28.9253	4.72001	6.12824	8.8859e-10	8.53743e-08		Wilt Survival	0.131838	0.183691
brown	P8452_61511	P8452_61511	CP125848.1	39209446	39209902	9877.52		condition_range	-27.3968	4.90607	-5.58427	2.34689e-08	2.96304e-06		Wilt Survival	0.131838	0.183691
brown	P8452_61511	P8452_61511	CP125848.1	39209446	39209902	9877.52		condition_range	-27.3968	4.90607	-5.58427	2.34689e-08	2.96304e-06		Wilt Survival	0.131838	0.183691
brown	P8452_61511	P8452_61511	CP125848.1	39209446	39209902	9877.52		range_latitude	-11.64	5.12698	-2.27034	0.0231869	0.0885549		Wilt Survival	0.131838	0.183691
brown	P8452_61511	P8452_61511	CP125848.1	39209446	39209902	9877.52		range_latitude	-11.64	5.12698	-2.27034	0.0231869	0.0885549		Wilt Survival	0.131838	0.183691
brown	P8452_61840	P8452_61840	CP125848.1	43688092	43688775	27.6573		condition_latitude_range	7.82345	2.55924	3.05695	0.00223605	0.0889875		Wilt VWC	-0.00501466	0.125573
brown	P8452_61840	P8452_61840	CP125848.1	43688092	43688775	27.6573		condition_latitude_range	7.82345	2.55924	3.05695	0.00223605	0.0889875		Wilt Survival	-0.0821238	0.41161
brown	P8452_62362	P8452_62362	CP125848.1	49659422	49662080	8.80799		condition_latitude_range	21.7236	5.53459	3.92507	8.67061e-05	0.00770028		Wilt VWC	0.000330872	0.920811
brown	P8452_62362	P8452_62362	CP125848.1	49659422	49662080	8.80799		condition_latitude_range	21.7236	5.53459	3.92507	8.67061e-05	0.00770028		Wilt Survival	0.0259112	0.795082
brown	P8452_62457	P8452_62457	CP125848.1	50608757	50610626	6450.09		condition_latitude	30	5.93534	5.05447	4.31584e-07	4.38418e-06		Wilt VWC	0.0030458	0.355725
brown	P8452_62457	P8452_62457	CP125848.1	50608757	50610626	6450.09		condition_latitude	30	5.93534	5.05447	4.31584e-07	4.38418e-06		Wilt Survival	-0.00906603	0.927657
brown	P8452_62465	P8452_62465	CP125848.1	50735193	50736195	10672.9		range_latitude	29.7359	4.20041	7.07928	1.44902e-12	1.32385e-09		Wilt Survival	0.110126	0.288127
brown	P8452_62465	P8452_62465	CP125848.1	50735193	50736195	10672.9		range_latitude	29.7359	4.20041	7.07928	1.44902e-12	1.32385e-09		Wilt VWC	0.00429712	0.211597
brown	P8452_62583	P8452_62583	CP125848.1	51896213	51897945	2.66869e+06		latitude	-1.76094	0.647576	-2.71927	0.00654259	0.0223721		Wilt VWC	0.00456281	0.187187
brown	P8452_62583	P8452_62583	CP125848.1	51896213	51897945	2.66869e+06		condition_latitude	2.77326	1.26003	2.20095	0.0277394	0.0997836		Wilt VWC	0.00456281	0.187187
brown	P8452_62583	P8452_62583	CP125848.1	51896213	51897945	2.66869e+06		latitude	-1.76094	0.647576	-2.71927	0.00654259	0.0223721		Wilt Survival	0.115848	0.266906
brown	P8452_62583	P8452_62583	CP125848.1	51896213	51897945	2.66869e+06		condition_latitude	2.77326	1.26003	2.20095	0.0277394	0.0997836		Wilt Survival	0.115848	0.266906
brown	P8452_62583	P8452_62583	CP125848.1	51896213	51897945	2.66869e+06		range	-1.526	0.653185	-2.33625	0.0194783	0.0665193		Wilt Survival	0.115848	0.266906
brown	P8452_62583	P8452_62583	CP125848.1	51896213	51897945	2.66869e+06		range	-1.526	0.653185	-2.33625	0.0194783	0.0665193		Wilt VWC	0.00456281	0.187187
brown	P8452_62583	P8452_62583	CP125848.1	51896213	51897945	45412.4		condition_range	-30	5.7709	-5.1985	2.00908e-07	6.44838e-06		Wilt Survival	0.161746	0.0947588
brown	P8452_62583	P8452_62583	CP125848.1	51896213	51897945	45412.4		condition_range	-30	5.7709	-5.1985	2.00908e-07	6.44838e-06		Wilt VWC	0.00681484	0.0312195
brown	P8452_62583	P8452_62583	CP125848.1	51896213	51897945	45412.4		range	-8.45414	2.90735	-2.90785	0.00363922	0.0132072		Wilt VWC	0.00681484	0.0312195
brown	P8452_62583	P8452_62583	CP125848.1	51896213	51897945	45412.4		range	-8.45414	2.90735	-2.90785	0.00363922	0.0132072		Wilt Survival	0.161746	0.0947588
brown	P8452_63136	P8452_63136	CP125848.1	56508476	56508853	8.99832		condition_latitude_range	12.8682	4.11177	3.12961	0.00175036	0.0740477		Wilt Survival	0.0984742	0.318799
brown	P8452_63136	P8452_63136	CP125848.1	56508476	56508853	8.99832		condition_latitude_range	12.8682	4.11177	3.12961	0.00175036	0.0740477		Wilt VWC	-0.00147595	0.656868
brown	P8452_63237	P8452_63237	CP125848.1	57266921	57270526	27170.9		condition	6.1358	2.40443	2.55187	0.0107146	0.0633408		Wilt VWC	0.00142436	0.682263
brown	P8452_63237	P8452_63237	CP125848.1	57266921	57270526	27170.9		condition	6.1358	2.40443	2.55187	0.0107146	0.0633408		Wilt Survival	0.0610267	0.557941
brown	P8452_63958	P8452_63958	CP125849.1	4292028	4292363	12087.8		condition_range	29.9581	4.09452	7.31664	2.54259e-13	2.45698e-10		Wilt Survival	0.0441201	0.663278
brown	P8452_63958	P8452_63958	CP125849.1	4292028	4292363	12087.8		range	7.06796	2.19444	3.22085	0.00127812	0.0048036		Wilt VWC	0.000222827	0.947521
brown	P8452_63958	P8452_63958	CP125849.1	4292028	4292363	12087.8		range	7.06796	2.19444	3.22085	0.00127812	0.0048036		Wilt Survival	0.0441201	0.663278
brown	P8452_63958	P8452_63958	CP125849.1	4292028	4292363	12087.8		condition_range	29.9581	4.09452	7.31664	2.54259e-13	2.45698e-10		Wilt VWC	0.000222827	0.947521
brown	P8452_64087	P8452_64087	CP125849.1	5554319	5554639	9673.78		condition_latitude	-29.9912	3.75367	-7.98982	1.35137e-15	8.3833e-13		Wilt VWC	0.00210691	0.530061
brown	P8452_64087	P8452_64087	CP125849.1	5554319	5554639	9673.78		condition_latitude	-29.9912	3.75367	-7.98982	1.35137e-15	8.3833e-13		Wilt Survival	0.0987458	0.323413
brown	P8452_64145	P8452_64145	CP125849.1	6085479	6085821	10541.6		condition_latitude	-30	5.66452	-5.29612	1.18288e-07	4.38418e-06		Wilt VWC	0.000724955	0.827633
brown	P8452_64145	P8452_64145	CP125849.1	6085479	6085821	10541.6		condition_latitude	-30	5.66452	-5.29612	1.18288e-07	4.38418e-06		Wilt Survival	-0.0535735	0.59065
brown	P8452_66100	P8452_66100	CP125849.1	32161539	32166409	5705.87		range	30	2.94136	10.1994	1.996e-24	7.62248e-23		Wilt Survival	0.0279719	0.786935
brown	P8452_66100	P8452_66100	CP125849.1	32161539	32166409	5705.87		condition_latitude	27.9382	5.93547	4.707	2.51394e-06	1.64269e-05		Wilt Survival	0.0279719	0.786935
brown	P8452_66100	P8452_66100	CP125849.1	32161539	32166409	5705.87		range	30	2.94136	10.1994	1.996e-24	7.62248e-23		Wilt VWC	-0.00014101	0.967425
brown	P8452_66100	P8452_66100	CP125849.1	32161539	32166409	5705.87		condition_latitude	27.9382	5.93547	4.707	2.51394e-06	1.64269e-05		Wilt VWC	-0.00014101	0.967425
brown	P8452_67536	P8452_67536	CP125849.1	53264812	53268127	2109.95		range_latitude	30	5.91527	5.07162	3.9445e-07	5.71723e-06		Wilt Survival	-0.17772	0.080128
brown	P8452_67536	P8452_67536	CP125849.1	53264812	53268127	2109.95		condition_range	30	5.98738	5.01054	5.42778e-07	6.44838e-06		Wilt Survival	-0.17772	0.080128
brown	P8452_67536	P8452_67536	CP125849.1	53264812	53268127	2109.95		condition_range	30	5.98738	5.01054	5.42778e-07	6.44838e-06		Wilt VWC	-0.00566005	0.0956155
brown	P8452_67536	P8452_67536	CP125849.1	53264812	53268127	2109.95		range_latitude	30	5.91527	5.07162	3.9445e-07	5.71723e-06		Wilt VWC	-0.00566005	0.0956155
brown	P8452_67594	P8452_67594	CP125849.1	53760058	53763814	2302.43		range_latitude	30	5.96224	5.03167	4.86226e-07	5.71723e-06		Wilt Survival	0.102947	0.297393
brown	P8452_67594	P8452_67594	CP125849.1	53760058	53763814	2302.43		condition_range	13.6369	6.02561	2.26316	0.0236256	0.0938099		Wilt Survival	0.102947	0.297393
brown	P8452_67594	P8452_67594	CP125849.1	53760058	53763814	2302.43		range_latitude	30	5.96224	5.03167	4.86226e-07	5.71723e-06		Wilt VWC	0.00439636	0.178469
brown	P8452_67594	P8452_67594	CP125849.1	53760058	53763814	2302.43		condition	27.7313	8.20235	3.38089	0.000722506	0.00619015		Wilt VWC	0.00439636	0.178469
brown	P8452_67594	P8452_67594	CP125849.1	53760058	53763814	2302.43		condition_range	13.6369	6.02561	2.26316	0.0236256	0.0938099		Wilt VWC	0.00439636	0.178469
brown	P8452_67594	P8452_67594	CP125849.1	53760058	53763814	2302.43		condition	27.7313	8.20235	3.38089	0.000722506	0.00619015		Wilt Survival	0.102947	0.297393
brown	P8452_67730	P8452_67730	CP125849.1	54866357	54867433	17.9692		condition_latitude_range	-19.3134	6.31071	-3.06042	0.00221026	0.088494		Wilt Survival	0.0164598	0.870244
brown	P8452_67730	P8452_67730	CP125849.1	54866357	54867433	17.9692		condition_latitude_range	-19.3134	6.31071	-3.06042	0.00221026	0.088494		Wilt VWC	0.000932095	0.781308
brown	P8452_67807	P8452_67807	CP125849.1	55582782	55584704	100.707		latitude	-29.9998	2.97378	-10.0881	6.23727e-24	1.45124e-22		Wilt Survival	0.0673798	0.497704
brown	P8452_67807	P8452_67807	CP125849.1	55582782	55584704	100.707		condition_range	30	6.05548	4.95419	7.26335e-07	6.44838e-06		Wilt VWC	0.00193092	0.560503
brown	P8452_67807	P8452_67807	CP125849.1	55582782	55584704	100.707		latitude	-29.9998	2.97378	-10.0881	6.23727e-24	1.45124e-22		Wilt VWC	0.00193092	0.560503
brown	P8452_67807	P8452_67807	CP125849.1	55582782	55584704	100.707		condition	30	8.20476	3.65641	0.00025577	0.00319261		Wilt VWC	0.00193092	0.560503
brown	P8452_67807	P8452_67807	CP125849.1	55582782	55584704	100.707		condition	30	8.20476	3.65641	0.00025577	0.00319261		Wilt Survival	0.0673798	0.497704
brown	P8452_67807	P8452_67807	CP125849.1	55582782	55584704	100.707		condition_range	30	6.05548	4.95419	7.26335e-07	6.44838e-06		Wilt Survival	0.0673798	0.497704
brown	P8452_67807	P8452_67807	CP125849.1	55582782	55584704	100.707		range	27.437	2.95105	9.29737	1.43966e-20	1.61693e-19		Wilt VWC	0.00193092	0.560503
brown	P8452_67807	P8452_67807	CP125849.1	55582782	55584704	100.707		range	27.437	2.95105	9.29737	1.43966e-20	1.61693e-19		Wilt Survival	0.0673798	0.497704
brown	P8452_67835	P8452_67835	CP125849.1	55792330	55794044	10.1287		condition_latitude_range	30	9.33605	3.21335	0.00131196	0.0601451		Wilt Survival	-0.116748	0.235707
brown	P8452_67835	P8452_67835	CP125849.1	55792330	55794044	10.1287		condition_latitude_range	30	9.33605	3.21335	0.00131196	0.0601451		Wilt VWC	-0.00354835	0.280989
brown	P8452_68027	P8452_68027	CP125849.1	57193142	57193518	6429.64		condition_latitude	-29.9916	4.6151	-6.49859	8.10772e-11	1.18777e-08		Wilt VWC	-7.70664e-05	0.981538
brown	P8452_68027	P8452_68027	CP125849.1	57193142	57193518	6429.64		condition_latitude	-29.9916	4.6151	-6.49859	8.10772e-11	1.18777e-08		Wilt Survival	0.00212045	0.983064
brown	P8452_68101	P8452_68101	CP125849.1	57783117	57786600	11501.9		condition_latitude	-30	2.78164	-10.785	4.05211e-27	5.09036e-23		Wilt VWC	-0.000794231	0.817938
brown	P8452_68101	P8452_68101	CP125849.1	57783117	57786600	11501.9		condition_latitude	-30	2.78164	-10.785	4.05211e-27	5.09036e-23		Wilt Survival	0.045658	0.658569
brown	P8452_68659	P8452_68659	CP125850.1	3797625	3804303	992.7		condition_latitude	28.059	6.00233	4.6747	2.9439e-06	1.89943e-05		Wilt VWC	-0.000344602	0.917982
brown	P8452_68659	P8452_68659	CP125850.1	3797625	3804303	992.7		range	-30	2.94888	-10.1734	2.60773e-24	7.62248e-23		Wilt Survival	0.0826532	0.406724
brown	P8452_68659	P8452_68659	CP125850.1	3797625	3804303	992.7		range	-30	2.94888	-10.1734	2.60773e-24	7.62248e-23		Wilt VWC	-0.000344602	0.917982
brown	P8452_68659	P8452_68659	CP125850.1	3797625	3804303	992.7		condition	28.5248	8.20284	3.47744	0.000506236	0.00469593		Wilt VWC	-0.000344602	0.917982
brown	P8452_68659	P8452_68659	CP125850.1	3797625	3804303	992.7		latitude	29.5752	2.96644	9.96993	2.06365e-23	4.09058e-22		Wilt Survival	0.0826532	0.406724
brown	P8452_68659	P8452_68659	CP125850.1	3797625	3804303	992.7		condition	28.5248	8.20284	3.47744	0.000506236	0.00469593		Wilt Survival	0.0826532	0.406724
brown	P8452_68659	P8452_68659	CP125850.1	3797625	3804303	992.7		condition_range	-14.396	6.0524	-2.37855	0.0173808	0.071208		Wilt VWC	-0.000344602	0.917982
brown	P8452_68659	P8452_68659	CP125850.1	3797625	3804303	992.7		latitude	29.5752	2.96644	9.96993	2.06365e-23	4.09058e-22		Wilt VWC	-0.000344602	0.917982
brown	P8452_68659	P8452_68659	CP125850.1	3797625	3804303	992.7		condition_range	-14.396	6.0524	-2.37855	0.0173808	0.071208		Wilt Survival	0.0826532	0.406724
brown	P8452_68659	P8452_68659	CP125850.1	3797625	3804303	992.7		condition_latitude	28.059	6.00233	4.6747	2.9439e-06	1.89943e-05		Wilt Survival	0.0826532	0.406724
brown	P8452_68709	P8452_68709	CP125850.1	4281205	4281624	6818.74		condition_latitude	-30	3.92708	-7.63927	2.18458e-14	9.71441e-12		Wilt VWC	0.000856019	0.796969
brown	P8452_68709	P8452_68709	CP125850.1	4281205	4281624	6818.74		condition_latitude	-30	3.92708	-7.63927	2.18458e-14	9.71441e-12		Wilt Survival	0.0187075	0.851361
brown	P8452_68714	P8452_68714	CP125850.1	4360691	4360942	16.6203		condition_latitude_range	29.4148	7.31737	4.01986	5.82316e-05	0.00571657		Wilt VWC	0.00692134	0.030361
brown	P8452_68714	P8452_68714	CP125850.1	4360691	4360942	16.6203		condition_latitude_range	29.4148	7.31737	4.01986	5.82316e-05	0.00571657		Wilt Survival	0.118469	0.23308
brown	P8452_68861	P8452_68861	CP125850.1	5655006	5659457	5250.86		condition_range	-24.4117	5.51166	-4.42911	9.46235e-06	6.50888e-05		Wilt Survival	0.0575219	0.563654
brown	P8452_68861	P8452_68861	CP125850.1	5655006	5659457	5250.86		condition_range	-24.4117	5.51166	-4.42911	9.46235e-06	6.50888e-05		Wilt VWC	0.00192499	0.562168
brown	P8452_69873	P8452_69873	CP125850.1	15498594	15498902	17.5719		condition_latitude_range	21.5561	5.65834	3.80961	0.000139185	0.0109463		Wilt VWC	-0.000925166	0.781148
brown	P8452_69873	P8452_69873	CP125850.1	15498594	15498902	17.5719		condition_latitude_range	21.5561	5.65834	3.80961	0.000139185	0.0109463		Wilt Survival	-0.0301382	0.762821
brown	P8452_69997	P8452_69997	CP125850.1	16623162	16628336	495.055		range	28.272	2.94138	9.61184	7.12644e-22	1.02754e-20		Wilt VWC	-0.00191727	0.563687
brown	P8452_69997	P8452_69997	CP125850.1	16623162	16628336	495.055		condition_latitude	-30	5.97069	-5.02454	5.04634e-07	4.38418e-06		Wilt Survival	-0.128013	0.191944
brown	P8452_69997	P8452_69997	CP125850.1	16623162	16628336	495.055		range	28.272	2.94138	9.61184	7.12644e-22	1.02754e-20		Wilt Survival	-0.128013	0.191944
brown	P8452_69997	P8452_69997	CP125850.1	16623162	16628336	495.055		latitude	10.1869	2.94387	3.46037	0.000539434	0.00202435		Wilt Survival	-0.128013	0.191944
brown	P8452_69997	P8452_69997	CP125850.1	16623162	16628336	495.055		latitude	10.1869	2.94387	3.46037	0.000539434	0.00202435		Wilt VWC	-0.00191727	0.563687
brown	P8452_69997	P8452_69997	CP125850.1	16623162	16628336	495.055		condition_latitude	-30	5.97069	-5.02454	5.04634e-07	4.38418e-06		Wilt VWC	-0.00191727	0.563687
brown	P8452_70728	P8452_70728	CP125850.1	24749363	24751648	361.93		condition	-29.1455	8.26637	-3.52579	0.000422219	0.00410607
brown	P8452_70728	P8452_70728	CP125850.1	24749363	24751648	361.93		latitude	20.7609	2.97797	6.97148	3.13633e-12	1.73776e-11
brown	P8452_70728	P8452_70728	CP125850.1	24749363	24751648	361.93		condition_range	-14.1799	6.0502	-2.34371	0.0190931	0.0775217
brown	P8452_70728	P8452_70728	CP125850.1	24749363	24751648	361.93		range	20.8252	2.95867	7.0387	1.94039e-12	1.08505e-11
brown	P8452_70728	P8452_70728	CP125850.1	24749363	24751648	361.93		range_latitude	30	5.993	5.00584	5.56189e-07	5.71723e-06
brown	P8452_71066	P8452_71066	CP125850.1	31311403	31315010	7763.28		condition_range	-30	5.60587	-5.35153	8.7214e-08	6.44838e-06		Wilt Survival	-0.0090098	0.928815
brown	P8452_71066	P8452_71066	CP125850.1	31311403	31315010	7763.28		condition_latitude	-30	5.49691	-5.45761	4.82579e-08	2.42007e-06		Wilt Survival	-0.0090098	0.928815
brown	P8452_71066	P8452_71066	CP125850.1	31311403	31315010	7763.28		condition_latitude	-30	5.49691	-5.45761	4.82579e-08	2.42007e-06		Wilt VWC	-0.000172088	0.959184
brown	P8452_71066	P8452_71066	CP125850.1	31311403	31315010	7763.28		range_latitude	30	5.49088	5.46361	4.66548e-08	5.71723e-06		Wilt VWC	-0.000172088	0.959184
brown	P8452_71066	P8452_71066	CP125850.1	31311403	31315010	7763.28		range_latitude	30	5.49088	5.46361	4.66548e-08	5.71723e-06		Wilt Survival	-0.0090098	0.928815
brown	P8452_71066	P8452_71066	CP125850.1	31311403	31315010	7763.28		condition_range	-30	5.60587	-5.35153	8.7214e-08	6.44838e-06		Wilt VWC	-0.000172088	0.959184
brown	P8452_71174	P8452_71174	CP125850.1	38931462	38932238	22.0026		condition_latitude_range	-21.4445	5.20496	-4.12001	3.78849e-05	0.00418874		Wilt Survival	0.0514116	0.605478
brown	P8452_71174	P8452_71174	CP125850.1	38931462	38932238	22.0026		condition_latitude_range	-21.4445	5.20496	-4.12001	3.78849e-05	0.00418874		Wilt VWC	0.00155164	0.640246
brown	P8452_72036	P8452_72036	CP125850.1	53578517	53578897	17.7927		condition_latitude_range	9.10976	2.69539	3.37975	0.000725522	0.0378144		Wilt Survival	0.0747208	0.452945
brown	P8452_72036	P8452_72036	CP125850.1	53578517	53578897	17.7927		condition_latitude_range	9.10976	2.69539	3.37975	0.000725522	0.0378144		Wilt VWC	0.000938749	0.778478
brown	P8452_72425	P8452_72425	CP125850.1	57973907	57974276	214.846		condition_latitude	26.2726	6.00243	4.377	1.20322e-05	7.04261e-05		Wilt Survival	0.0826532	0.406724
brown	P8452_72425	P8452_72425	CP125850.1	57973907	57974276	214.846		condition	26.2355	8.20465	3.19764	0.00138557	0.0105779		Wilt VWC	-0.000344602	0.917982
brown	P8452_72425	P8452_72425	CP125850.1	57973907	57974276	214.846		condition_latitude	26.2726	6.00243	4.377	1.20322e-05	7.04261e-05		Wilt VWC	-0.000344602	0.917982
brown	P8452_72425	P8452_72425	CP125850.1	57973907	57974276	214.846		latitude	27.5397	2.96811	9.27854	1.71825e-20	2.04889e-19		Wilt Survival	0.0826532	0.406724
brown	P8452_72425	P8452_72425	CP125850.1	57973907	57974276	214.846		range	-27.9844	2.95276	-9.47737	2.60771e-21	3.35299e-20		Wilt VWC	-0.000344602	0.917982
brown	P8452_72425	P8452_72425	CP125850.1	57973907	57974276	214.846		range	-27.9844	2.95276	-9.47737	2.60771e-21	3.35299e-20		Wilt Survival	0.0826532	0.406724
brown	P8452_72425	P8452_72425	CP125850.1	57973907	57974276	214.846		range_latitude	-15.9112	5.9838	-2.65905	0.00783612	0.0343473		Wilt Survival	0.0826532	0.406724
brown	P8452_72425	P8452_72425	CP125850.1	57973907	57974276	214.846		range_latitude	-15.9112	5.9838	-2.65905	0.00783612	0.0343473		Wilt VWC	-0.000344602	0.917982
brown	P8452_72425	P8452_72425	CP125850.1	57973907	57974276	214.846		condition	26.2355	8.20465	3.19764	0.00138557	0.0105779		Wilt Survival	0.0826532	0.406724
brown	P8452_72425	P8452_72425	CP125850.1	57973907	57974276	214.846		latitude	27.5397	2.96811	9.27854	1.71825e-20	2.04889e-19		Wilt VWC	-0.000344602	0.917982
brown	P8452_73015	P8452_73015	CP125850.1	63082860	63086940	3358.38		condition_range	-28.9224	5.99321	-4.82586	1.39397e-06	1.12541e-05		Wilt Survival	-0.0839199	0.397107
brown	P8452_73015	P8452_73015	CP125850.1	63082860	63086940	3358.38		condition_range	-28.9224	5.99321	-4.82586	1.39397e-06	1.12541e-05		Wilt VWC	-0.00340714	0.300539
brown	P8452_73015	P8452_73015	CP125850.1	63082860	63086940	3358.38		range_latitude	28.1849	5.91907	4.76171	1.91962e-06	1.69165e-05		Wilt Survival	-0.0839199	0.397107
brown	P8452_73015	P8452_73015	CP125850.1	63082860	63086940	3358.38		range_latitude	28.1849	5.91907	4.76171	1.91962e-06	1.69165e-05		Wilt VWC	-0.00340714	0.300539
brown	P8452_73259	P8452_73259	CP125850.1	65146282	65147307	20407.8		condition_latitude	-27.3193	3.33225	-8.19845	2.43496e-16	1.85386e-13		Wilt VWC	-0.00232257	0.483426
brown	P8452_73259	P8452_73259	CP125850.1	65146282	65147307	20407.8		condition_latitude	-27.3193	3.33225	-8.19845	2.43496e-16	1.85386e-13		Wilt Survival	-0.01427	0.886448
brown	P8452_73735	P8452_73735	CP125851.1	3996899	4003497	1368.2		range_latitude	-13.5938	5.98275	-2.27216	0.0230767	0.0882078
brown	P8452_73735	P8452_73735	CP125851.1	3996899	4003497	1368.2		condition	-30	8.25439	-3.63443	0.000278596	0.00319261
brown	P8452_73735	P8452_73735	CP125851.1	3996899	4003497	1368.2		range	-30	2.93962	-10.2054	1.87569e-24	7.62248e-23
brown	P8452_73735	P8452_73735	CP125851.1	3996899	4003497	1368.2		latitude	-30	2.96057	-10.1332	3.93574e-24	1.45124e-22
brown	P8452_74184	P8452_74184	CP125851.1	8480498	8483034	8443.75		condition_latitude	-28.64	4.95347	-5.7818	7.3905e-09	5.05947e-07		Wilt VWC	0.00453922	0.169444
brown	P8452_74184	P8452_74184	CP125851.1	8480498	8483034	8443.75		condition_latitude	-28.64	4.95347	-5.7818	7.3905e-09	5.05947e-07		Wilt Survival	0.0923913	0.356659
brown	P8452_75113	P8452_75113	CP125851.1	17072654	17075946	1579.3		condition_range	-30	5.66902	-5.29192	1.21037e-07	6.44838e-06		Wilt Survival	0.0446623	0.654422
brown	P8452_75113	P8452_75113	CP125851.1	17072654	17075946	1579.3		range_latitude	27.5782	5.90562	4.66982	3.01465e-06	2.50592e-05		Wilt VWC	-0.00101631	0.760243
brown	P8452_75113	P8452_75113	CP125851.1	17072654	17075946	1579.3		condition_range	-30	5.66902	-5.29192	1.21037e-07	6.44838e-06		Wilt VWC	-0.00101631	0.760243
brown	P8452_75113	P8452_75113	CP125851.1	17072654	17075946	1579.3		range_latitude	27.5782	5.90562	4.66982	3.01465e-06	2.50592e-05		Wilt Survival	0.0446623	0.654422
brown	P8452_75113	P8452_75113	CP125851.1	17072654	17075946	1579.3		range	-10.9196	2.91433	-3.74688	0.000179045	0.000717109		Wilt Survival	0.0446623	0.654422
brown	P8452_75113	P8452_75113	CP125851.1	17072654	17075946	1579.3		range	-10.9196	2.91433	-3.74688	0.000179045	0.000717109		Wilt VWC	-0.00101631	0.760243
brown	P8452_75128	P8452_75128	CP125851.1	17178738	17188599	400.198		range_latitude	30	5.96323	5.03083	4.88363e-07	5.71723e-06
brown	P8452_75128	P8452_75128	CP125851.1	17178738	17188599	400.198		condition	-30	8.25476	-3.63427	0.00027877	0.00319261
brown	P8452_75803	P8452_75803	CP125851.1	24688432	24690791	30077.1		condition_latitude	-27.664	5.80171	-4.76825	1.85829e-06	1.24288e-05		Wilt VWC	0.00265131	0.423683
brown	P8452_75803	P8452_75803	CP125851.1	24688432	24690791	30077.1		condition_latitude	-27.664	5.80171	-4.76825	1.85829e-06	1.24288e-05		Wilt Survival	0.121891	0.215554
brown	P8452_75893	P8452_75893	CP125851.1	25686090	25686551	11046.5		condition_range	-30	5.21193	-5.75602	8.61198e-09	1.31841e-06		Wilt VWC	-0.00288386	0.447505
brown	P8452_75893	P8452_75893	CP125851.1	25686090	25686551	11046.5		condition_range	-30	5.21193	-5.75602	8.61198e-09	1.31841e-06		Wilt Survival	-0.175215	0.116181
brown	P8452_76068	P8452_76068	CP125851.1	28231112	28231507	13591.6		condition_latitude	-30	3.61102	-8.3079	9.74129e-17	8.02443e-14		Wilt VWC	0.00481768	0.141062
brown	P8452_76068	P8452_76068	CP125851.1	28231112	28231507	13591.6		condition_latitude	-30	3.61102	-8.3079	9.74129e-17	8.02443e-14		Wilt Survival	0.120036	0.22501
brown	P8452_76841	P8452_76841	CP125851.1	45538448	45539173	10.2486		condition_latitude_range	-20.6335	6.27587	-3.28775	0.00100992	0.0488776		Wilt Survival	-0.217423	0.0218828
brown	P8452_76841	P8452_76841	CP125851.1	45538448	45539173	10.2486		condition_latitude_range	-20.6335	6.27587	-3.28775	0.00100992	0.0488776		Wilt VWC	-0.00416094	0.20599
brown	P8452_77287	P8452_77287	CP125851.1	50060765	50064090	544.689		range	-29.6102	2.93612	-10.0848	6.44938e-24	1.39808e-22		Wilt Survival	0.0708536	0.475809
brown	P8452_77287	P8452_77287	CP125851.1	50060765	50064090	544.689		range	-29.6102	2.93612	-10.0848	6.44938e-24	1.39808e-22		Wilt VWC	0.00335163	0.308839
brown	P8452_77485	P8452_77485	CP125851.1	51703067	51704431	904.866		range_latitude	28.2103	5.95221	4.73947	2.14278e-06	1.86349e-05		Wilt Survival	0.0509619	0.616481
brown	P8452_77485	P8452_77485	CP125851.1	51703067	51704431	18091.6		condition_latitude	-5.51455	2.3079	-2.38942	0.016875	0.0639432		Wilt VWC	-0.000394119	0.925103
brown	P8452_77485	P8452_77485	CP125851.1	51703067	51704431	904.866		range	-8.61978	2.9249	-2.94703	0.00320838	0.0116926		Wilt Survival	0.0509619	0.616481
brown	P8452_77485	P8452_77485	CP125851.1	51703067	51704431	904.866		condition_latitude	-25.1372	5.9347	-4.23564	2.27906e-05	0.000127486		Wilt VWC	-0.000202049	0.952636
brown	P8452_77485	P8452_77485	CP125851.1	51703067	51704431	904.866		latitude	-10.1556	2.94754	-3.44546	0.000570094	0.00213606		Wilt VWC	-0.000202049	0.952636
brown	P8452_77485	P8452_77485	CP125851.1	51703067	51704431	904.866		condition_range	-30	6.02232	-4.98147	6.31027e-07	6.44838e-06		Wilt Survival	0.0509619	0.616481
brown	P8452_77485	P8452_77485	CP125851.1	51703067	51704431	904.866		condition_range	-30	6.02232	-4.98147	6.31027e-07	6.44838e-06		Wilt VWC	-0.000202049	0.952636
brown	P8452_77485	P8452_77485	CP125851.1	51703067	51704431	904.866		condition_latitude	-25.1372	5.9347	-4.23564	2.27906e-05	0.000127486		Wilt Survival	0.0509619	0.616481
brown	P8452_77485	P8452_77485	CP125851.1	51703067	51704431	904.866		latitude	-10.1556	2.94754	-3.44546	0.000570094	0.00213606		Wilt Survival	0.0509619	0.616481
brown	P8452_77485	P8452_77485	CP125851.1	51703067	51704431	904.866		range_latitude	28.2103	5.95221	4.73947	2.14278e-06	1.86349e-05		Wilt VWC	-0.000202049	0.952636
brown	P8452_77485	P8452_77485	CP125851.1	51703067	51704431	904.866		range	-8.61978	2.9249	-2.94703	0.00320838	0.0116926		Wilt VWC	-0.000202049	0.952636
brown	P8452_77485	P8452_77485	CP125851.1	51703067	51704431	18091.6		condition_latitude	-5.51455	2.3079	-2.38942	0.016875	0.0639432		Wilt Survival	-0.0367883	0.769674
brown	P8452_77905	P8452_77905	CP125851.1	55804813	55808831	15.0468		condition_latitude_range	-29.2699	5.69322	-5.14119	2.73005e-07	0.000102099		Wilt VWC	-0.000409239	0.903808
brown	P8452_77905	P8452_77905	CP125851.1	55804813	55808831	15.0468		condition_latitude_range	-29.2699	5.69322	-5.14119	2.73005e-07	0.000102099		Wilt Survival	-0.113497	0.2571
brown	P8452_77917	P8452_77917	CP125851.1	55920900	55922431	10308.8		condition_range	-29.9704	3.06017	-9.79373	1.19794e-22	3.00978e-18		Wilt VWC	0.000124494	0.970925
brown	P8452_77917	P8452_77917	CP125851.1	55920900	55922431	10308.8		condition_range	-29.9704	3.06017	-9.79373	1.19794e-22	3.00978e-18		Wilt Survival	-0.0384496	0.707008
brown	P8452_77930	P8452_77930	CP125851.1	55999544	56004337	10879		latitude	-4.94852	1.88574	-2.62418	0.00868586	0.0293494		Wilt VWC	-0.0032231	0.335848
brown	P8452_77930	P8452_77930	CP125851.1	55999544	56004337	10879		latitude	-4.94852	1.88574	-2.62418	0.00868586	0.0293494		Wilt Survival	-0.0118705	0.906878
brown	P8452_11376	PAA1	CP125838.1	1372817	1374589	1720.66		condition_latitude	-29.7509	5.9426	-5.00637	5.54661e-07	4.38418e-06		Wilt VWC	0.00145129	0.671207
brown	P8452_11376	PAA1	CP125838.1	1372817	1374589	1720.66		condition_range	-29.2701	5.99323	-4.88386	1.04029e-06	8.6246e-06		Wilt VWC	0.00145129	0.671207
brown	P8452_11376	PAA1	CP125838.1	1372817	1374589	1720.66		condition_latitude	-29.7509	5.9426	-5.00637	5.54661e-07	4.38418e-06		Wilt Survival	0.15179	0.129732
brown	P8452_11376	PAA1	CP125838.1	1372817	1374589	1720.66		condition_range	-29.2701	5.99323	-4.88386	1.04029e-06	8.6246e-06		Wilt Survival	0.15179	0.129732
brown	P8452_15261	PAA1	CP125839.1	1410317	1412197	3077.96		range_latitude	30	4.36746	6.86898	6.46624e-12	5.1003e-09		Wilt VWC	0.00661693	0.0405389
brown	P8452_15261	PAA1	CP125839.1	1410317	1412197	3077.96		range_latitude	30	4.36746	6.86898	6.46624e-12	5.1003e-09		Wilt Survival	0.141847	0.152729
brown	P8452_34443	PAD4	CP125842.1	58760510	58765481	6869.57		condition_range	-14.5442	5.95582	-2.44202	0.0146054	0.060739		Wilt Survival	0.128133	0.191967
brown	P8452_34443	PAD4	CP125842.1	58760510	58765481	6869.57		condition_range	-14.5442	5.95582	-2.44202	0.0146054	0.060739		Wilt VWC	-0.00182291	0.583543
brown	P8452_68958	PAP29	CP125850.1	6550954	6554154	323.929		range_latitude	23.2409	5.61843	4.13655	3.52572e-05	0.000220463		Wilt Survival	0.00165609	0.986924
brown	P8452_68958	PAP29	CP125850.1	6550954	6554154	323.929		range_latitude	23.2409	5.61843	4.13655	3.52572e-05	0.000220463		Wilt VWC	-0.000682701	0.83934
brown	P8452_30870	PBP1	CP125842.1	8955046	8955405	82079.2		condition_range	-6.35483	2.60333	-2.44103	0.0146453	0.0608896		Wilt Survival	-0.143015	0.203
brown	P8452_30870	PBP1	CP125842.1	8955046	8955405	82079.2		condition_range	-6.35483	2.60333	-2.44103	0.0146453	0.0608896		Wilt VWC	-6.614e-05	0.986161
brown	P8452_72385	PLAT2	CP125850.1	57580609	57581489	12.0986		condition_latitude_range	19.6523	4.82283	4.07485	4.60443e-05	0.00475282		Wilt VWC	-0.00574656	0.0897052
brown	P8452_72385	PLAT2	CP125850.1	57580609	57581489	12.0986		condition_latitude_range	19.6523	4.82283	4.07485	4.60443e-05	0.00475282		Wilt Survival	-0.126778	0.218866
brown	P8452_63985	PPL1	CP125849.1	4546249	4549077	8651.8		condition_latitude	-28.8001	4.46843	-6.44524	1.1542e-10	1.58463e-08		Wilt VWC	0.00150291	0.653896
brown	P8452_63985	PPL1	CP125849.1	4546249	4549077	8651.8		condition_latitude	-28.8001	4.46843	-6.44524	1.1542e-10	1.58463e-08		Wilt VWC	0.00150291	0.653896
brown	P8452_63985	PPL1	CP125849.1	4546249	4549077	8651.8		condition_latitude	-28.8001	4.46843	-6.44524	1.1542e-10	1.58463e-08		Wilt Survival	0.0182766	0.856024
brown	P8452_63985	PPL1	CP125849.1	4546249	4549077	8651.8		condition_latitude	-28.8001	4.46843	-6.44524	1.1542e-10	1.58463e-08		Wilt Survival	0.0182766	0.856024
brown	P8452_63985	PPL1	CP125849.1	4546249	4549077	12125.5		condition_latitude	-30	3.89154	-7.70903	1.26776e-14	6.00979e-12		Wilt VWC	0.0029032	0.378959
brown	P8452_63985	PPL1	CP125849.1	4546249	4549077	12125.5		condition_latitude	-30	3.89154	-7.70903	1.26776e-14	6.00979e-12		Wilt VWC	0.0029032	0.378959
brown	P8452_63985	PPL1	CP125849.1	4546249	4549077	12125.5		condition_latitude	-30	3.89154	-7.70903	1.26776e-14	6.00979e-12		Wilt Survival	0.0197692	0.842958
brown	P8452_63985	PPL1	CP125849.1	4546249	4549077	12125.5		condition_latitude	-30	3.89154	-7.70903	1.26776e-14	6.00979e-12		Wilt Survival	0.0197692	0.842958
brown	P8452_28057	PSRP1	CP125841.1	45430704	45434130	4430.08		range_latitude	-30	5.95753	-5.03564	4.76253e-07	5.71723e-06		Wilt VWC	-0.00419317	0.232749
brown	P8452_28057	PSRP1	CP125841.1	45430704	45434130	4430.08		range_latitude	-30	5.95753	-5.03564	4.76253e-07	5.71723e-06		Wilt Survival	-0.0670511	0.529374
brown	P8452_11339	QCR61	CP125838.1	1093982	1096202	26.2027		condition_latitude_range	24.0681	5.18903	4.63826	3.51348e-06	0.000640302		Wilt Survival	0.0321349	0.759595
brown	P8452_11339	QCR61	CP125838.1	1093982	1096202	26.2027		condition_latitude_range	24.0681	5.18903	4.63826	3.51348e-06	0.000640302		Wilt VWC	-0.00337682	0.330192
brown	P8452_20782	RPL10AA	CP125840.1	15675557	15677674	27031.6		condition_range	29.0178	4.39588	6.60113	4.08031e-11	1.88102e-08		Wilt Survival	-0.00886113	0.930754
brown	P8452_20782	RPL10AA	CP125840.1	15675557	15677674	27031.6		condition_range	29.0178	4.39588	6.60113	4.08031e-11	1.88102e-08		Wilt VWC	-0.00141833	0.675968
brown	P8452_45822	RPL26B	CP125845.1	5402354	5402794	35871.8		latitude	-2.75671	1.19137	-2.31389	0.0206737	0.0673691		Wilt Survival	0.0878599	0.374881
brown	P8452_45822	RPL26B	CP125845.1	5402354	5402794	35871.8		latitude	-2.75671	1.19137	-2.31389	0.0206737	0.0673691		Wilt VWC	0.0033512	0.308669
brown	P8452_24226	RPL3	CP125840.1	59096157	59097198	9.412		condition_latitude_range	23.1739	6.10928	3.79324	0.000148696	0.0115908		Wilt Survival	0.169239	0.0895653
brown	P8452_24226	RPL3	CP125840.1	59096157	59097198	9.412		condition_latitude_range	23.1739	6.10928	3.79324	0.000148696	0.0115908		Wilt VWC	0.00103125	0.763502
brown	P8452_24485	RPS19A	CP125841.1	1931991	1933564	6580.47		condition_latitude	-30	3.95584	-7.58371	3.35799e-14	1.40613e-11		Wilt Survival	-0.0306896	0.769002
brown	P8452_24485	RPS19A	CP125841.1	1931991	1933564	6580.47		condition_latitude	-30	3.95584	-7.58371	3.35799e-14	1.40613e-11		Wilt VWC	-0.00095404	0.784234
brown	P8452_24485	RPS19A	CP125841.1	1931991	1933564	6580.47		latitude	-7.00256	2.30622	-3.03638	0.0023944	0.00852459		Wilt Survival	-0.0306896	0.769002
brown	P8452_24485	RPS19A	CP125841.1	1931991	1933564	6580.47		latitude	-7.00256	2.30622	-3.03638	0.0023944	0.00852459		Wilt VWC	-0.00095404	0.784234
brown	P8452_69515	RPS19A	CP125850.1	11857355	11859919	9511.69		condition_latitude	-25.6824	3.29585	-7.79236	6.57707e-15	3.37162e-12		Wilt Survival	-0.204913	0.0340981
brown	P8452_69515	RPS19A	CP125850.1	11857355	11859919	9511.69		condition_latitude	-25.6824	3.29585	-7.79236	6.57707e-15	3.37162e-12		Wilt VWC	-0.00655485	0.0429184
brown	P8452_02336	RPS23	CP125836.1	21665840	21667252	1302.43		latitude	-14.2891	2.94415	-4.8534	1.2136e-06	5.43561e-06		Wilt Survival	0.0884206	0.3721
brown	P8452_02336	RPS23	CP125836.1	21665840	21667252	1302.43		range_latitude	15.3194	5.92866	2.58396	0.00976726	0.0420129		Wilt Survival	0.0884206	0.3721
brown	P8452_02336	RPS23	CP125836.1	21665840	21667252	1302.43		latitude	-14.2891	2.94415	-4.8534	1.2136e-06	5.43561e-06		Wilt VWC	0.00190791	0.565501
brown	P8452_02336	RPS23	CP125836.1	21665840	21667252	1302.43		range_latitude	15.3194	5.92866	2.58396	0.00976726	0.0420129		Wilt VWC	0.00190791	0.565501
brown	P8452_02336	RPS23	CP125836.1	21665840	21667252	1302.43		condition_range	-16.1048	5.9939	-2.68686	0.00721281	0.0320287		Wilt VWC	0.00190791	0.565501
brown	P8452_02336	RPS23	CP125836.1	21665840	21667252	1302.43		condition_latitude	-30	5.96717	-5.02751	4.96895e-07	4.38418e-06		Wilt VWC	0.00190791	0.565501
brown	P8452_02336	RPS23	CP125836.1	21665840	21667252	1302.43		condition_latitude	-30	5.96717	-5.02751	4.96895e-07	4.38418e-06		Wilt Survival	0.0884206	0.3721
brown	P8452_02336	RPS23	CP125836.1	21665840	21667252	1302.43		condition_range	-16.1048	5.9939	-2.68686	0.00721281	0.0320287		Wilt Survival	0.0884206	0.3721
brown	P8452_45890	SCE1	CP125845.1	6107007	6109142	20.2994		condition_latitude_range	21.6846	3.15048	6.88295	5.86238e-12	5.16378e-08		Wilt Survival	-0.145683	0.14953
brown	P8452_45890	SCE1	CP125845.1	6107007	6109142	20.2994		condition_latitude_range	21.6846	3.15048	6.88295	5.86238e-12	5.16378e-08		Wilt VWC	-0.00529838	0.114248
brown	P8452_41528	SKP1A	CP125844.1	10837859	10839045	28416.4		condition_latitude	-28.5185	4.21253	-6.76992	1.28851e-11	2.40973e-09		Wilt VWC	-0.00668838	0.0382416
brown	P8452_41528	SKP1A	CP125844.1	10837859	10839045	28416.4		condition_latitude	-28.5185	4.21253	-6.76992	1.28851e-11	2.40973e-09		Wilt Survival	-0.213212	0.0266141
brown	P8452_41528	SKP1A	CP125844.1	10837859	10839045	28416.4		latitude	5.91385	2.17599	2.71778	0.00657225	0.0224674		Wilt Survival	-0.213212	0.0266141
brown	P8452_41528	SKP1A	CP125844.1	10837859	10839045	28416.4		latitude	5.91385	2.17599	2.71778	0.00657225	0.0224674		Wilt VWC	-0.00668838	0.0382416
brown	P8452_35022	SNRPD2	CP125842.1	63617233	63618220	1013.6		condition	-24.6463	8.25576	-2.98535	0.00283257	0.0197166
brown	P8452_35022	SNRPD2	CP125842.1	63617233	63618220	1013.6		latitude	23.6655	2.96967	7.96904	1.5991e-15	1.06245e-14
brown	P8452_35022	SNRPD2	CP125842.1	63617233	63618220	1013.6		condition_latitude	-16.8811	5.99804	-2.81444	0.00488623	0.0206448
brown	P8452_40290	SNRPD2	CP125843.1	59102690	59103674	525.363		condition	-30	8.25462	-3.63433	0.000278704	0.00319261
brown	P8452_40290	SNRPD2	CP125843.1	59102690	59103674	525.363		range_latitude	-13.9859	5.98373	-2.33731	0.0194229	0.0767945
brown	P8452_40290	SNRPD2	CP125843.1	59102690	59103674	525.363		range	-30	2.94133	-10.1995	1.99335e-24	7.62248e-23
brown	P8452_40290	SNRPD2	CP125843.1	59102690	59103674	525.363		latitude	-30	2.96211	-10.1279	4.15371e-24	1.45124e-22
brown	P8452_60357	SOC1	CP125848.1	17117693	17123872	7.47327		condition_latitude_range	29.4463	8.64456	3.40634	0.000658406	0.0352194		Wilt VWC	-0.00364464	0.272494
brown	P8452_60357	SOC1	CP125848.1	17117693	17123872	7.47327		condition_latitude_range	29.4463	8.64456	3.40634	0.000658406	0.0352194		Wilt Survival	-0.187445	0.0530475
brown	P8452_28507	TIM8	CP125841.1	50277756	50278850	19.5684		condition_latitude_range	22.5575	4.62339	4.879	1.06627e-06	0.000260891		Wilt VWC	0.00161679	0.628815
brown	P8452_28507	TIM8	CP125841.1	50277756	50278850	19.5684		condition_latitude_range	22.5575	4.62339	4.879	1.06627e-06	0.000260891		Wilt Survival	-0.00785066	0.937783
brown	P8452_01489	TOM92	CP125836.1	13043736	13044005	11649.4		condition_latitude	-30	3.75417	-7.99111	1.3373e-15	8.3833e-13		Wilt Survival	0.087079	0.451618
brown	P8452_01489	TOM92	CP125836.1	13043736	13044005	11649.4		condition_latitude	-30	3.75417	-7.99111	1.3373e-15	8.3833e-13		Wilt VWC	0.00341781	0.37435
brown	P8452_39314	UBI3	CP125843.1	50911238	50912820	7.15232		condition_latitude_range	18.0364	5.20153	3.46752	0.000525284	0.0303734		Wilt VWC	0.00320783	0.333353
brown	P8452_39314	UBI3	CP125843.1	50911238	50912820	7.15232		condition_latitude_range	18.0364	5.20153	3.46752	0.000525284	0.0303734		Wilt Survival	0.0384676	0.701436
brown	P8452_53689	UBL5	CP125846.1	55393549	55393770	14754.1		condition_latitude	-29.2788	5.05732	-5.78939	7.0641e-09	4.85587e-07		Wilt VWC	0.00258642	0.435275
brown	P8452_53689	UBL5	CP125846.1	55393549	55393770	14754.1		condition_latitude	-29.2788	5.05732	-5.78939	7.0641e-09	4.85587e-07		Wilt Survival	0.0502768	0.61452
brown	P8452_02232	UBP13	CP125836.1	20389442	20390184	536.473		condition	30	8.20261	3.65737	0.000254812	0.00319261		Wilt VWC	0.00370681	0.258951
brown	P8452_02232	UBP13	CP125836.1	20389442	20390184	536.473		range_latitude	-30	5.95713	-5.03598	4.75406e-07	5.71723e-06		Wilt Survival	0.0800679	0.419461
brown	P8452_02232	UBP13	CP125836.1	20389442	20390184	536.473		condition	30	8.20261	3.65737	0.000254812	0.00319261		Wilt Survival	0.0800679	0.419461
brown	P8452_02232	UBP13	CP125836.1	20389442	20390184	536.473		range_latitude	-30	5.95713	-5.03598	4.75406e-07	5.71723e-06		Wilt VWC	0.00370681	0.258951
brown	P8452_01669	WCRKC2	CP125836.1	15085813	15086977	21.1439		condition_latitude_range	-22.5346	5.74885	-3.91984	8.86068e-05	0.0077531		Wilt VWC	0.0010457	0.753455
brown	P8452_01669	WCRKC2	CP125836.1	15085813	15086977	21.1439		condition_latitude_range	-22.5346	5.74885	-3.91984	8.86068e-05	0.0077531		Wilt Survival	0.00655998	0.947679
green	P8452_13444	ABP19A	CP125838.1	24584088	24584723	53.8685		condition_latitude_range	30	4.26915	7.02717	2.10771e-12	2.78481e-08		Wilt VWC	0.00406565	0.216418
green	P8452_13444	ABP19A	CP125838.1	24584088	24584723	53.8685		condition_latitude_range	30	4.26915	7.02717	2.10771e-12	2.78481e-08		Wilt Survival	0.102471	0.301407
green	P8452_17183	ABP19A	CP125839.1	22402544	22403179	79.6387		condition_latitude_range	30	4.8874	6.13824	8.34414e-10	1.76285e-06		Wilt Survival	0.0891993	0.376006
green	P8452_17183	ABP19A	CP125839.1	22402544	22403179	79.6387		condition_latitude_range	30	4.8874	6.13824	8.34414e-10	1.76285e-06		Wilt VWC	0.00281557	0.402366
green	P8452_40836	APT3	CP125844.1	3573790	3579101	12.347		condition_latitude_range	29.5303	4.90114	6.02518	1.68917e-09	2.62567e-06		Wilt VWC	0.00128325	0.718223
green	P8452_40836	APT3	CP125844.1	3573790	3579101	12.347		condition_latitude_range	29.5303	4.90114	6.02518	1.68917e-09	2.62567e-06		Wilt Survival	0.0696955	0.512118
green	P8452_08330	AUX22D	CP125837.1	26162317	26163697	41082.1		range	-2.36983	0.958106	-2.47346	0.0133813	0.0464233		Wilt Survival	0.0538049	0.593249
green	P8452_08330	AUX22D	CP125837.1	26162317	26163697	41082.1		range	-2.36983	0.958106	-2.47346	0.0133813	0.0464233		Wilt VWC	0.000432651	0.897798
green	P8452_22617	EXPA8	CP125840.1	43183304	43184678	961495		range	-4.2077	1.37774	-3.05406	0.00225768	0.00832204		Wilt Survival	0.109827	0.286522
green	P8452_22617	EXPA8	CP125840.1	43183304	43184678	961495		condition_latitude	7.22396	2.83778	2.54563	0.0109079	0.0430399		Wilt Survival	0.109827	0.286522
green	P8452_22617	EXPA8	CP125840.1	43183304	43184678	961495		range	-4.2077	1.37774	-3.05406	0.00225768	0.00832204		Wilt VWC	0.00545533	0.106582
green	P8452_22617	EXPA8	CP125840.1	43183304	43184678	961495		latitude	-3.11877	1.43008	-2.18083	0.0291959	0.0933663		Wilt Survival	0.109827	0.286522
green	P8452_22617	EXPA8	CP125840.1	43183304	43184678	961495		latitude	-3.11877	1.43008	-2.18083	0.0291959	0.0933663		Wilt VWC	0.00545533	0.106582
green	P8452_22617	EXPA8	CP125840.1	43183304	43184678	961495		condition_latitude	7.22396	2.83778	2.54563	0.0109079	0.0430399		Wilt VWC	0.00545533	0.106582
green	P8452_24919	EXPA8	CP125841.1	5890954	5892798	229411		range_latitude	9.30867	3.56144	2.61374	0.00895573	0.0388113		Wilt VWC	-0.00662061	0.0650051
green	P8452_24919	EXPA8	CP125841.1	5890954	5892798	51.7669		condition_latitude_range	15.7553	4.69962	3.35247	0.000800948	0.0410972		Wilt Survival	-0.213835	0.0455246
green	P8452_24919	EXPA8	CP125841.1	5890954	5892798	229411		range_latitude	9.30867	3.56144	2.61374	0.00895573	0.0388113		Wilt Survival	-0.213835	0.0455246
green	P8452_24919	EXPA8	CP125841.1	5890954	5892798	51.7669		condition_latitude_range	15.7553	4.69962	3.35247	0.000800948	0.0410972		Wilt VWC	-0.00662061	0.0650051
green	P8452_28160	EXPA8	CP125841.1	46744938	46746261	45513.1		latitude	2.94106	1.20878	2.43309	0.0149706	0.049507		Wilt Survival	0.000870013	0.993428
green	P8452_28160	EXPA8	CP125841.1	46744938	46746261	45513.1		latitude	2.94106	1.20878	2.43309	0.0149706	0.049507		Wilt VWC	-0.000605269	0.863494
green	P8452_66332	GAST1	CP125849.1	39853638	39855468	11133.9		condition_latitude	-24.84	4.00391	-6.20394	5.50668e-10	5.80095e-08		Wilt VWC	-0.00287036	0.426141
green	P8452_66332	GAST1	CP125849.1	39853638	39855468	10.6119		condition_latitude_range	16.0981	5.20593	3.09227	0.00198632	0.0821414		Wilt VWC	-0.00287036	0.426141
green	P8452_66332	GAST1	CP125849.1	39853638	39855468	11133.9		range_latitude	29.5259	3.93446	7.50444	6.16914e-14	9.07481e-11		Wilt VWC	-0.00287036	0.426141
green	P8452_66332	GAST1	CP125849.1	39853638	39855468	10.6119		condition_latitude_range	16.0981	5.20593	3.09227	0.00198632	0.0821414		Wilt Survival	-0.108987	0.311647
green	P8452_66332	GAST1	CP125849.1	39853638	39855468	11133.9		condition_latitude	-24.84	4.00391	-6.20394	5.50668e-10	5.80095e-08		Wilt Survival	-0.108987	0.311647
green	P8452_66332	GAST1	CP125849.1	39853638	39855468	11133.9		range_latitude	29.5259	3.93446	7.50444	6.16914e-14	9.07481e-11		Wilt Survival	-0.108987	0.311647
green	P8452_53714	KWL1	CP125846.1	55651716	55652523	17999.9		range_latitude	12.268	4.2128	2.91208	0.00359027	0.0165877		Wilt Survival	0.0654844	0.5098
green	P8452_53714	KWL1	CP125846.1	55651716	55652523	17999.9		range_latitude	12.268	4.2128	2.91208	0.00359027	0.0165877		Wilt VWC	0.00355727	0.278884
green	P8452_43871	OMT3	CP125844.1	47062017	47063502	239634		latitude	3.1214	1.25848	2.48028	0.0131278	0.0436022		Wilt Survival	0.0624094	0.537595
green	P8452_43871	OMT3	CP125844.1	47062017	47063502	239634		latitude	3.1214	1.25848	2.48028	0.0131278	0.0436022		Wilt VWC	0.00310618	0.354882
green	P8452_00605	P8452_00605	CP125836.1	5167705	5168196	173.296		condition_latitude_range	11.1444	3.52367	3.16273	0.00156296	0.0696658		Wilt VWC	-0.00393674	0.294062
green	P8452_00605	P8452_00605	CP125836.1	5167705	5168196	173.296		condition_latitude_range	11.1444	3.52367	3.16273	0.00156296	0.0696658		Wilt Survival	-0.0826311	0.465615
green	P8452_01853	P8452_01853	CP125836.1	16664240	16664449	138.12		condition_latitude_range	25.4621	5.22783	4.87049	1.11319e-06	0.000267419		Wilt VWC	0.000153003	0.964172
green	P8452_01853	P8452_01853	CP125836.1	16664240	16664449	138.12		condition_latitude_range	25.4621	5.22783	4.87049	1.11319e-06	0.000267419		Wilt Survival	0.0497032	0.625714
green	P8452_06323	P8452_06323	CP125837.1	5493977	5494426	55.0508		condition_latitude_range	29.6727	4.99326	5.94255	2.80622e-09	3.90285e-06		Wilt VWC	0.000897242	0.799322
green	P8452_06323	P8452_06323	CP125837.1	5493977	5494426	55.0508		condition_latitude_range	29.6727	4.99326	5.94255	2.80622e-09	3.90285e-06		Wilt Survival	-0.00801808	0.939665
green	P8452_07603	P8452_07603	CP125837.1	17490258	17492216	2.35409		condition_latitude_range	-30	9.56667	-3.13589	0.00171334	0.0731422		Wilt Survival	-0.0634224	0.53066
green	P8452_07603	P8452_07603	CP125837.1	17490258	17492216	2.35409		condition_latitude_range	-30	9.56667	-3.13589	0.00171334	0.0731422		Wilt VWC	-0.000214726	0.94945
green	P8452_11410	P8452_11410	CP125838.1	1597867	1598181	471.959		condition_latitude_range	30	4.77491	6.28284	3.32433e-10	1.25494e-06		Wilt Survival	0.0813557	0.445401
green	P8452_11410	P8452_11410	CP125838.1	1597867	1598181	483519		range_latitude	11.052	3.69397	2.99191	0.00277238	0.0130013		Wilt VWC	0.00260882	0.463177
green	P8452_11410	P8452_11410	CP125838.1	1597867	1598181	471.959		condition_latitude_range	30	4.77491	6.28284	3.32433e-10	1.25494e-06		Wilt VWC	0.00260882	0.463177
green	P8452_11410	P8452_11410	CP125838.1	1597867	1598181	483519		range_latitude	11.052	3.69397	2.99191	0.00277238	0.0130013		Wilt Survival	0.0813557	0.445401
green	P8452_12224	P8452_12224	CP125838.1	8325999	8331356	328.753		condition_latitude_range	7.65853	2.52842	3.02898	0.00245381	0.0959927		Wilt Survival	0.033349	0.74703
green	P8452_12224	P8452_12224	CP125838.1	8325999	8331356	328.753		condition_latitude_range	7.65853	2.52842	3.02898	0.00245381	0.0959927		Wilt Survival	0.033349	0.74703
green	P8452_12224	P8452_12224	CP125838.1	8325999	8331356	91.4626		condition_latitude_range	25.6546	6.28851	4.0796	4.51134e-05	0.00471195		Wilt VWC	0.00176252	0.595745
green	P8452_12224	P8452_12224	CP125838.1	8325999	8331356	91.4626		condition_latitude_range	25.6546	6.28851	4.0796	4.51134e-05	0.00471195		Wilt VWC	0.00176252	0.595745
green	P8452_12224	P8452_12224	CP125838.1	8325999	8331356	91.4626		condition_latitude_range	25.6546	6.28851	4.0796	4.51134e-05	0.00471195		Wilt Survival	0.0995066	0.31407
green	P8452_12224	P8452_12224	CP125838.1	8325999	8331356	91.4626		condition_latitude_range	25.6546	6.28851	4.0796	4.51134e-05	0.00471195		Wilt Survival	0.0995066	0.31407
green	P8452_12224	P8452_12224	CP125838.1	8325999	8331356	328.753		condition_latitude_range	7.65853	2.52842	3.02898	0.00245381	0.0959927		Wilt VWC	0.000197578	0.954341
green	P8452_12224	P8452_12224	CP125838.1	8325999	8331356	328.753		condition_latitude_range	7.65853	2.52842	3.02898	0.00245381	0.0959927		Wilt VWC	0.000197578	0.954341
green	P8452_16155	P8452_16155	CP125839.1	9301847	9307358	26.5531		condition_latitude_range	21.1919	6.13956	3.45169	0.000557081	0.0311695		Wilt Survival	0.104015	0.296546
green	P8452_16155	P8452_16155	CP125839.1	9301847	9307358	26.5531		condition_latitude_range	21.1919	6.13956	3.45169	0.000557081	0.0311695		Wilt VWC	0.00354125	0.286173
green	P8452_24951	P8452_24951	CP125841.1	6135907	6137323	11.5656		condition_latitude_range	30	7.35075	4.08122	4.48006e-05	0.00470062		Wilt VWC	0.00449767	0.18876
green	P8452_24951	P8452_24951	CP125841.1	6135907	6137323	11213		range_latitude	14.8739	5.89	2.52528	0.0115605	0.0489841		Wilt VWC	0.00449767	0.18876
green	P8452_24951	P8452_24951	CP125841.1	6135907	6137323	11213		range_latitude	14.8739	5.89	2.52528	0.0115605	0.0489841		Wilt Survival	0.0854217	0.410753
green	P8452_24951	P8452_24951	CP125841.1	6135907	6137323	11.5656		condition_latitude_range	30	7.35075	4.08122	4.48006e-05	0.00470062		Wilt Survival	0.0854217	0.410753
green	P8452_29057	P8452_29057	CP125841.1	55562949	55563332	40.4396		condition_latitude_range	16.113	5.14833	3.12976	0.0017495	0.0740477		Wilt Survival	-0.0555325	0.607853
green	P8452_29057	P8452_29057	CP125841.1	55562949	55563332	40.4396		condition_latitude_range	16.113	5.14833	3.12976	0.0017495	0.0740477		Wilt VWC	-0.00240977	0.503322
green	P8452_29858	P8452_29858	CP125842.1	604004	605168	19449.2		condition_latitude	-28.1327	3.47094	-8.10521	5.2655e-16	3.72657e-13		Wilt VWC	0.00514725	0.113703
green	P8452_29858	P8452_29858	CP125842.1	604004	605168	19449.2		condition_latitude	-28.1327	3.47094	-8.10521	5.2655e-16	3.72657e-13		Wilt Survival	0.100886	0.30913
green	P8452_35200	P8452_35200	CP125843.1	707281	709811	15.9898		condition_latitude_range	12.196	3.72834	3.27115	0.00107111	0.051462		Wilt Survival	0.141273	0.193732
green	P8452_35200	P8452_35200	CP125843.1	707281	709811	15.9898		condition_latitude_range	12.196	3.72834	3.27115	0.00107111	0.051462		Wilt VWC	0.0032368	0.37657
green	P8452_37877	P8452_37877	CP125843.1	28511301	28515144	84289.8		latitude	3.97388	1.32837	2.99155	0.00277568	0.00982497		Wilt Survival	-0.0114397	0.915879
green	P8452_37877	P8452_37877	CP125843.1	28511301	28515144	84289.8		latitude	3.97388	1.32837	2.99155	0.00277568	0.00982497		Wilt VWC	-0.00147485	0.682416
green	P8452_47741	P8452_47741	CP125845.1	37316700	37317485	8.47176		condition_latitude_range	29.5566	5.42205	5.4512	5.00322e-08	3.14786e-05		Wilt Survival	0.0870629	0.383038
green	P8452_47741	P8452_47741	CP125845.1	37316700	37317485	8.47176		condition_latitude_range	29.5566	5.42205	5.4512	5.00322e-08	3.14786e-05		Wilt VWC	0.00230604	0.489659
green	P8452_50048	P8452_50048	CP125846.1	1693078	1697458	48.9688		condition_latitude_range	29.4333	5.22883	5.62903	1.81224e-08	1.54479e-05		Wilt VWC	-0.00154561	0.669165
green	P8452_50048	P8452_50048	CP125846.1	1693078	1697458	48.9688		condition_latitude_range	29.4333	5.22883	5.62903	1.81224e-08	1.54479e-05		Wilt Survival	-0.000158483	0.998837
green	P8452_50483	P8452_50483	CP125846.1	5780869	5787990	16.1628		condition_latitude_range	19.4286	4.24411	4.57777	4.69954e-06	0.000801195		Wilt VWC	0.000562541	0.866964
green	P8452_50483	P8452_50483	CP125846.1	5780869	5787990	16.1628		condition_latitude_range	19.4286	4.24411	4.57777	4.69954e-06	0.000801195		Wilt Survival	0.0325612	0.746286
green	P8452_54116	P8452_54116	CP125846.1	59119490	59119789	691.064		condition	30	8.2032	3.65711	0.000255075	0.00319261		Wilt Survival	0.0595625	0.551664
green	P8452_54116	P8452_54116	CP125846.1	59119490	59119789	691.064		condition_latitude	-13.2299	6.0025	-2.20407	0.0275197	0.099114		Wilt VWC	0.00048643	0.884493
green	P8452_54116	P8452_54116	CP125846.1	59119490	59119789	691.064		condition_range	-15.1353	6.05249	-2.50067	0.012396	0.0522731		Wilt Survival	0.0595625	0.551664
green	P8452_54116	P8452_54116	CP125846.1	59119490	59119789	691.064		range	-30	2.94276	-10.1945	2.0983e-24	7.62248e-23		Wilt VWC	0.00048643	0.884493
green	P8452_54116	P8452_54116	CP125846.1	59119490	59119789	691.064		latitude	-30	2.96592	-10.1149	4.74455e-24	1.45124e-22		Wilt VWC	0.00048643	0.884493
green	P8452_54116	P8452_54116	CP125846.1	59119490	59119789	691.064		condition_range	-15.1353	6.05249	-2.50067	0.012396	0.0522731		Wilt VWC	0.00048643	0.884493
green	P8452_54116	P8452_54116	CP125846.1	59119490	59119789	7.71623		condition_latitude_range	30	8.76291	3.42352	0.000618155	0.0338895		Wilt Survival	0.0862226	0.388676
green	P8452_54116	P8452_54116	CP125846.1	59119490	59119789	691.064		range	-30	2.94276	-10.1945	2.0983e-24	7.62248e-23		Wilt Survival	0.0595625	0.551664
green	P8452_54116	P8452_54116	CP125846.1	59119490	59119789	691.064		condition_latitude	-13.2299	6.0025	-2.20407	0.0275197	0.099114		Wilt Survival	0.0595625	0.551664
green	P8452_54116	P8452_54116	CP125846.1	59119490	59119789	691.064		condition	30	8.2032	3.65711	0.000255075	0.00319261		Wilt VWC	0.00048643	0.884493
green	P8452_54116	P8452_54116	CP125846.1	59119490	59119789	691.064		latitude	-30	2.96592	-10.1149	4.74455e-24	1.45124e-22		Wilt Survival	0.0595625	0.551664
green	P8452_54116	P8452_54116	CP125846.1	59119490	59119789	7.71623		condition_latitude_range	30	8.76291	3.42352	0.000618155	0.0338895		Wilt VWC	0.00374743	0.258293
green	P8452_54873	P8452_54873	CP125847.1	5586581	5590887	15.9744		condition_latitude_range	26.263	4.78188	5.4922	3.96964e-08	2.76047e-05		Wilt VWC	-0.00285716	0.411045
green	P8452_54873	P8452_54873	CP125847.1	5586581	5590887	15.9744		condition_latitude_range	26.263	4.78188	5.4922	3.96964e-08	2.76047e-05		Wilt Survival	-0.085855	0.410186
green	P8452_57415	P8452_57415	CP125847.1	50734515	50735316	21.1446		condition_latitude_range	28.5929	6.94773	4.11544	3.8645e-05	0.00424895		Wilt Survival	0.0757064	0.445904
green	P8452_57415	P8452_57415	CP125847.1	50734515	50735316	21.1446		condition_latitude_range	28.5929	6.94773	4.11544	3.8645e-05	0.00424895		Wilt VWC	0.00260736	0.430822
green	P8452_59498	P8452_59498	CP125848.1	8087157	8088913	11.3727		condition_latitude_range	11.8536	3.42415	3.46176	0.000536657	0.0306238		Wilt Survival	-0.0742793	0.500919
green	P8452_59498	P8452_59498	CP125848.1	8087157	8088913	11.3727		condition_latitude_range	11.8536	3.42415	3.46176	0.000536657	0.0306238		Wilt VWC	-0.00251748	0.49377
green	P8452_59532	P8452_59532	CP125848.1	8304182	8305200	9.34951		condition_latitude_range	18.9197	5.17538	3.65572	0.000256458	0.0180473		Wilt Survival	0.0922368	0.353683
green	P8452_59532	P8452_59532	CP125848.1	8304182	8305200	9.34951		condition_latitude_range	18.9197	5.17538	3.65572	0.000256458	0.0180473		Wilt VWC	0.00586874	0.069033
green	P8452_60948	P8452_60948	CP125848.1	24574988	24575233	31.1915		condition_latitude_range	30	6.35281	4.72232	2.33167e-06	0.000485153		Wilt VWC	0.00153646	0.648472
green	P8452_60948	P8452_60948	CP125848.1	24574988	24575233	31.1915		condition_latitude_range	30	6.35281	4.72232	2.33167e-06	0.000485153		Wilt Survival	-0.0968159	0.334321
green	P8452_68977	P8452_68977	CP125850.1	6847481	6852140	8.98699		condition_latitude_range	30	5.70218	5.26114	1.43161e-07	6.32688e-05		Wilt Survival	-0.0553759	0.594439
green	P8452_68977	P8452_68977	CP125850.1	6847481	6852140	8.98699		condition_latitude_range	30	5.70218	5.26114	1.43161e-07	6.32688e-05		Wilt VWC	-0.00229043	0.508187
green	P8452_69078	P8452_69078	CP125850.1	7969129	7969654	95.1076		condition_latitude_range	24.9051	6.08456	4.09316	4.25532e-05	0.0045525		Wilt Survival	0.0960441	0.33522
green	P8452_69078	P8452_69078	CP125850.1	7969129	7969654	95.1076		condition_latitude_range	24.9051	6.08456	4.09316	4.25532e-05	0.0045525		Wilt VWC	0.000576242	0.863676
green	P8452_69441	P8452_69441	CP125850.1	11162450	11163611	29986.7		condition_latitude	-13.7913	5.90365	-2.33606	0.0194881	0.0728778		Wilt Survival	0.0924776	0.349872
green	P8452_69441	P8452_69441	CP125850.1	11162450	11163611	29986.7		range_latitude	18.7321	5.89519	3.17752	0.00148541	0.00719395		Wilt VWC	0.00260865	0.430247
green	P8452_69441	P8452_69441	CP125850.1	11162450	11163611	30.4681		condition_latitude_range	30	7.43699	4.03389	5.48608e-05	0.00547055		Wilt VWC	0.00260865	0.430247
green	P8452_69441	P8452_69441	CP125850.1	11162450	11163611	29986.7		condition_latitude	-13.7913	5.90365	-2.33606	0.0194881	0.0728778		Wilt VWC	0.00260865	0.430247
green	P8452_69441	P8452_69441	CP125850.1	11162450	11163611	30.4681		condition_latitude_range	30	7.43699	4.03389	5.48608e-05	0.00547055		Wilt Survival	0.0924776	0.349872
green	P8452_69441	P8452_69441	CP125850.1	11162450	11163611	29986.7		range_latitude	18.7321	5.89519	3.17752	0.00148541	0.00719395		Wilt Survival	0.0924776	0.349872
green	P8452_72258	P8452_72258	CP125850.1	56283352	56284940	11220.4		range_latitude	30	4.40809	6.80567	1.00578e-11	6.92318e-09		Wilt Survival	-0.0147419	0.88463
green	P8452_72258	P8452_72258	CP125850.1	56283352	56284940	11220.4		range_latitude	30	4.40809	6.80567	1.00578e-11	6.92318e-09		Wilt VWC	-0.000334002	0.921458
green	P8452_73897	P8452_73897	CP125851.1	5627474	5628100	147.267		condition_latitude_range	21.8129	4.63682	4.70427	2.54779e-06	0.000510041		Wilt Survival	0.0496113	0.655387
green	P8452_73897	P8452_73897	CP125851.1	5627474	5628100	147.267		condition_latitude_range	21.8129	4.63682	4.70427	2.54779e-06	0.000510041		Wilt VWC	0.00185655	0.616206
green	P8452_74523	P8452_74523	CP125851.1	11373416	11374522	34427.6		range_latitude	19.5515	5.89777	3.31507	0.000916192	0.00455955		Wilt Survival	0.0997951	0.311971
green	P8452_74523	P8452_74523	CP125851.1	11373416	11374522	34427.6		condition_latitude	-13.9666	5.90362	-2.36577	0.0179924	0.0677941		Wilt Survival	0.0997951	0.311971
green	P8452_74523	P8452_74523	CP125851.1	11373416	11374522	34427.6		range_latitude	19.5515	5.89777	3.31507	0.000916192	0.00455955		Wilt VWC	0.00400548	0.221079
green	P8452_74523	P8452_74523	CP125851.1	11373416	11374522	34427.6		condition_latitude	-13.9666	5.90362	-2.36577	0.0179924	0.0677941		Wilt VWC	0.00400548	0.221079
green	P8452_74940	P8452_74940	CP125851.1	15375015	15376006	15.2523		condition_latitude_range	24.0646	7.04933	3.41375	0.000640762	0.034608		Wilt VWC	-0.00175878	0.599932
green	P8452_74940	P8452_74940	CP125851.1	15375015	15376006	15.2523		condition_latitude_range	24.0646	7.04933	3.41375	0.000640762	0.034608		Wilt Survival	0.0158896	0.87482
green	P8452_77137	P8452_77137	CP125851.1	48660291	48661968	7.39132		condition_latitude_range	22.535	6.02409	3.74082	0.00018342	0.0136148		Wilt Survival	0.00258909	0.980311
green	P8452_77137	P8452_77137	CP125851.1	48660291	48661968	7429.02		range_latitude	15.2417	4.96224	3.07154	0.0021296	0.0101058		Wilt VWC	8.25013e-05	0.981181
green	P8452_77137	P8452_77137	CP125851.1	48660291	48661968	7.39132		condition_latitude_range	22.535	6.02409	3.74082	0.00018342	0.0136148		Wilt VWC	8.25013e-05	0.981181
green	P8452_77137	P8452_77137	CP125851.1	48660291	48661968	7429.02		range_latitude	15.2417	4.96224	3.07154	0.0021296	0.0101058		Wilt Survival	0.00258909	0.980311
green	P8452_74000	PME3	CP125851.1	6500469	6507320	6071.28		range	25.0646	2.95061	8.49471	1.98423e-17	1.44753e-16
green	P8452_74000	PME3	CP125851.1	6500469	6507320	6071.28		latitude	25.0884	2.96626	8.45792	2.72187e-17	2.08302e-16
green	P8452_74000	PME3	CP125851.1	6500469	6507320	6071.28		range_latitude	30	5.98689	5.01095	5.41626e-07	5.71723e-06
green	P8452_74000	PME3	CP125851.1	6500469	6507320	6071.28		condition	-26.6297	8.25479	-3.22597	0.00125548	0.00974161
green	P8452_58681	RBCS-1	CP125848.1	753538	754642	34.7286		condition_latitude_range	30	6.4204	4.6726	2.97406e-06	0.00058098		Wilt Survival	0.0819853	0.410741
green	P8452_58681	RBCS-1	CP125848.1	753538	754642	34.7286		condition_latitude_range	30	6.4204	4.6726	2.97406e-06	0.00058098		Wilt VWC	0.0016262	0.626244
green	P8452_58682	RBCS-1	CP125848.1	755842	757123	28.6055		condition_latitude_range	30	5.63801	5.32102	1.03185e-07	5.14466e-05		Wilt VWC	0.00243848	0.479719
green	P8452_58682	RBCS-1	CP125848.1	755842	757123	28.6055		condition_latitude_range	30	5.63801	5.32102	1.03185e-07	5.14466e-05		Wilt Survival	0.06282	0.544431
green	P8452_63564	RBCS-1	CP125849.1	736843	738031	49.4271		condition_latitude_range	29.7676	5.29602	5.62076	1.90124e-08	1.57001e-05		Wilt VWC	-0.000280128	0.934066
green	P8452_63564	RBCS-1	CP125849.1	736843	738031	49.4271		condition_latitude_range	29.7676	5.29602	5.62076	1.90124e-08	1.57001e-05		Wilt Survival	0.0302221	0.765827
green	P8452_45682	RPS12	CP125845.1	3912901	3913875	9.93649		condition_latitude_range	26.5327	4.79338	5.53528	3.10725e-08	2.29898e-05		Wilt VWC	0.000463122	0.889738
green	P8452_45682	RPS12	CP125845.1	3912901	3913875	9.93649		condition_latitude_range	26.5327	4.79338	5.53528	3.10725e-08	2.29898e-05		Wilt Survival	-0.0232872	0.816151
grey	P8452_33350	ABCG1	CP125842.1	48246224	48251056	441851		range	-2.3157	0.907505	-2.55172	0.0107193	0.0375301		Wilt VWC	0.00475396	0.149444
grey	P8452_33350	ABCG1	CP125842.1	48246224	48251056	441851		range	-2.3157	0.907505	-2.55172	0.0107193	0.0375301		Wilt Survival	0.0799162	0.426558
grey	P8452_33350	ABCG1	CP125842.1	48246224	48251056	441851		condition	-7.62209	2.4383	-3.12599	0.00177209	0.0130527		Wilt Survival	0.0799162	0.426558
grey	P8452_33350	ABCG1	CP125842.1	48246224	48251056	441851		condition_latitude	4.34845	1.72372	2.52271	0.0116453	0.045759		Wilt VWC	0.00475396	0.149444
grey	P8452_33350	ABCG1	CP125842.1	48246224	48251056	441851		latitude	-2.74199	0.89858	-3.05147	0.00227726	0.00812023		Wilt Survival	0.0799162	0.426558
grey	P8452_33350	ABCG1	CP125842.1	48246224	48251056	441851		condition	-7.62209	2.4383	-3.12599	0.00177209	0.0130527		Wilt VWC	0.00475396	0.149444
grey	P8452_33350	ABCG1	CP125842.1	48246224	48251056	441851		condition_latitude	4.34845	1.72372	2.52271	0.0116453	0.045759		Wilt Survival	0.0799162	0.426558
grey	P8452_33350	ABCG1	CP125842.1	48246224	48251056	441851		latitude	-2.74199	0.89858	-3.05147	0.00227726	0.00812023		Wilt VWC	0.00475396	0.149444
grey	P8452_14540	CAM1	CP125838.1	47559508	47566918	15583.9		condition_latitude	-26.949	5.59153	-4.8196	1.43843e-06	9.80064e-06		Wilt VWC	-0.00175847	0.616295
grey	P8452_14540	CAM1	CP125838.1	47559508	47566918	15583.9		range_latitude	27.615	5.57792	4.95077	7.39205e-07	7.24908e-06		Wilt Survival	-0.0938226	0.369793
grey	P8452_14540	CAM1	CP125838.1	47559508	47566918	15583.9		condition_latitude	-26.949	5.59153	-4.8196	1.43843e-06	9.80064e-06		Wilt Survival	-0.0938226	0.369793
grey	P8452_14540	CAM1	CP125838.1	47559508	47566918	15583.9		range_latitude	27.615	5.57792	4.95077	7.39205e-07	7.24908e-06		Wilt VWC	-0.00175847	0.616295
grey	P8452_14540	CAM1	CP125838.1	47559508	47566918	15583.9		latitude	14.2357	2.93429	4.8515	1.22533e-06	5.48765e-06		Wilt Survival	-0.0938226	0.369793
grey	P8452_14540	CAM1	CP125838.1	47559508	47566918	15583.9		latitude	14.2357	2.93429	4.8515	1.22533e-06	5.48765e-06		Wilt VWC	-0.00175847	0.616295
grey	P8452_11930	CHR11	CP125838.1	5774524	5782471	3594.43		latitude	-14.6958	2.94273	-4.99391	5.91687e-07	2.67805e-06		Wilt Survival	0.00751858	0.940358
grey	P8452_11930	CHR11	CP125838.1	5774524	5782471	3594.43		latitude	-14.6958	2.94273	-4.99391	5.91687e-07	2.67805e-06		Wilt VWC	7.99809e-05	0.980955
grey	P8452_11930	CHR11	CP125838.1	5774524	5782471	3594.43		range_latitude	-30	5.90374	-5.08152	3.74423e-07	5.71723e-06		Wilt VWC	7.99809e-05	0.980955
grey	P8452_11930	CHR11	CP125838.1	5774524	5782471	3594.43		condition_latitude	-29.9755	5.93104	-5.05401	4.3263e-07	4.38418e-06		Wilt VWC	7.99809e-05	0.980955
grey	P8452_11930	CHR11	CP125838.1	5774524	5782471	3594.43		range_latitude	-30	5.90374	-5.08152	3.74423e-07	5.71723e-06		Wilt Survival	0.00751858	0.940358
grey	P8452_11930	CHR11	CP125838.1	5774524	5782471	3594.43		condition_latitude	-29.9755	5.93104	-5.05401	4.3263e-07	4.38418e-06		Wilt Survival	0.00751858	0.940358
grey	P8452_21143	CPK5	CP125840.1	19532213	19533265	9203.76		range_latitude	29.5491	4.34308	6.80371	1.01958e-11	6.92335e-09		Wilt Survival	-0.0596015	0.565354
grey	P8452_21143	CPK5	CP125840.1	19532213	19533265	9203.76		range_latitude	29.5491	4.34308	6.80371	1.01958e-11	6.92335e-09		Wilt Survival	-0.0596015	0.565354
grey	P8452_21143	CPK5	CP125840.1	19532213	19533265	9203.76		range_latitude	29.5491	4.34308	6.80371	1.01958e-11	6.92335e-09		Wilt VWC	-0.0024165	0.483678
grey	P8452_21143	CPK5	CP125840.1	19532213	19533265	9203.76		range_latitude	29.5491	4.34308	6.80371	1.01958e-11	6.92335e-09		Wilt VWC	-0.0024165	0.483678
grey	P8452_60693	CRT3	CP125848.1	21189207	21192677	5088.3		latitude	-30	2.96734	-10.1101	4.98467e-24	1.45124e-22		Wilt Survival	-0.0662671	0.522061
grey	P8452_60693	CRT3	CP125848.1	21189207	21192677	5088.3		condition_latitude	-13.606	6.00244	-2.26675	0.0234054	0.0859246		Wilt Survival	-0.0662671	0.522061
grey	P8452_60693	CRT3	CP125848.1	21189207	21192677	5088.3		condition_latitude	-13.606	6.00244	-2.26675	0.0234054	0.0859246		Wilt VWC	0.0025123	0.466026
grey	P8452_60693	CRT3	CP125848.1	21189207	21192677	5088.3		latitude	-30	2.96734	-10.1101	4.98467e-24	1.45124e-22		Wilt VWC	0.0025123	0.466026
grey	P8452_30082	DIR20	CP125842.1	2239691	2240281	52163.5		range_latitude	7.35068	2.22114	3.30942	0.000934882	0.00464612		Wilt Survival	0.0151443	0.87939
grey	P8452_30082	DIR20	CP125842.1	2239691	2240281	52163.5		range_latitude	7.35068	2.22114	3.30942	0.000934882	0.00464612		Wilt VWC	-0.00114945	0.729472
grey	P8452_68236	DJA6	CP125850.1	389504	393899	4.36683		condition_latitude_range	30	8.30309	3.61311	0.000302543	0.0202397		Wilt Survival	0.000953006	0.992741
grey	P8452_68236	DJA6	CP125850.1	389504	393899	4.36683		condition_latitude_range	30	8.30309	3.61311	0.000302543	0.0202397		Wilt Survival	0.000953006	0.992741
grey	P8452_68236	DJA6	CP125850.1	389504	393899	4.36683		condition_latitude_range	30	8.30309	3.61311	0.000302543	0.0202397		Wilt VWC	0.000727965	0.834788
grey	P8452_68236	DJA6	CP125850.1	389504	393899	4.36683		condition_latitude_range	30	8.30309	3.61311	0.000302543	0.0202397		Wilt VWC	0.000727965	0.834788
grey	P8452_73306	DJA6	CP125851.1	370689	374103	25.2353		condition_latitude_range	-19.8394	4.31284	-4.60007	4.22358e-06	0.000744053		Wilt Survival	0.0427446	0.677718
grey	P8452_73306	DJA6	CP125851.1	370689	374103	25.2353		condition_latitude_range	-19.8394	4.31284	-4.60007	4.22358e-06	0.000744053		Wilt Survival	0.0427446	0.677718
grey	P8452_73306	DJA6	CP125851.1	370689	374103	25.2353		condition_latitude_range	-19.8394	4.31284	-4.60007	4.22358e-06	0.000744053		Wilt VWC	-0.000596076	0.862217
grey	P8452_73306	DJA6	CP125851.1	370689	374103	25.2353		condition_latitude_range	-19.8394	4.31284	-4.60007	4.22358e-06	0.000744053		Wilt VWC	-0.000596076	0.862217
grey	P8452_53931	EP3	CP125846.1	57682618	57683490	851.61		latitude	12.8707	2.94192	4.37492	1.21476e-05	5.2007e-05		Wilt VWC	0.000830485	0.803166
grey	P8452_53931	EP3	CP125846.1	57682618	57683490	851.61		condition_latitude	30	5.9676	5.02715	4.97831e-07	4.38418e-06		Wilt VWC	0.000830485	0.803166
grey	P8452_53931	EP3	CP125846.1	57682618	57683490	851.61		latitude	12.8707	2.94192	4.37492	1.21476e-05	5.2007e-05		Wilt Survival	0.0644607	0.517267
grey	P8452_53931	EP3	CP125846.1	57682618	57683490	851.61		range_latitude	13.6091	5.96723	2.28063	0.0225701	0.0866074		Wilt Survival	0.0644607	0.517267
grey	P8452_53931	EP3	CP125846.1	57682618	57683490	851.61		range	28.7998	2.94137	9.79127	1.22739e-22	2.0745e-21		Wilt Survival	0.0644607	0.517267
grey	P8452_53931	EP3	CP125846.1	57682618	57683490	851.61		range	28.7998	2.94137	9.79127	1.22739e-22	2.0745e-21		Wilt VWC	0.000830485	0.803166
grey	P8452_53931	EP3	CP125846.1	57682618	57683490	851.61		condition_latitude	30	5.9676	5.02715	4.97831e-07	4.38418e-06		Wilt Survival	0.0644607	0.517267
grey	P8452_53931	EP3	CP125846.1	57682618	57683490	851.61		range_latitude	13.6091	5.96723	2.28063	0.0225701	0.0866074		Wilt VWC	0.000830485	0.803166
grey	P8452_77353	GRXS2	CP125851.1	50656430	50656738	10636.9		condition_latitude	-22.2347	5.94268	-3.74152	0.000182908	0.000916161		Wilt VWC	0.00247625	0.471247
grey	P8452_77353	GRXS2	CP125851.1	50656430	50656738	10636.9		condition_latitude	-22.2347	5.94268	-3.74152	0.000182908	0.000916161		Wilt Survival	-0.0293053	0.777275
grey	P8452_77353	GRXS2	CP125851.1	50656430	50656738	10636.9		range_latitude	28.7705	5.91516	4.86385	1.15123e-06	1.07845e-05		Wilt Survival	-0.0293053	0.777275
grey	P8452_77353	GRXS2	CP125851.1	50656430	50656738	10636.9		range_latitude	28.7705	5.91516	4.86385	1.15123e-06	1.07845e-05		Wilt VWC	0.00247625	0.471247
grey	P8452_14345	HO1	CP125838.1	44866947	44870303	1.64673e+06		condition	-10.5658	3.93763	-2.68329	0.00729016	0.0452961		Wilt VWC	-0.00229862	0.495605
grey	P8452_14345	HO1	CP125838.1	44866947	44870303	1.64673e+06		latitude	-5.72618	1.44468	-3.96364	7.38144e-05	0.000298255		Wilt VWC	-0.00229862	0.495605
grey	P8452_14345	HO1	CP125838.1	44866947	44870303	1.64673e+06		range	-5.27853	1.46657	-3.59923	0.000319155	0.00125546		Wilt Survival	-0.0102828	0.919458
grey	P8452_14345	HO1	CP125838.1	44866947	44870303	1.64673e+06		range	-5.27853	1.46657	-3.59923	0.000319155	0.00125546		Wilt VWC	-0.00229862	0.495605
grey	P8452_14345	HO1	CP125838.1	44866947	44870303	1.64673e+06		latitude	-5.72618	1.44468	-3.96364	7.38144e-05	0.000298255		Wilt Survival	-0.0102828	0.919458
grey	P8452_14345	HO1	CP125838.1	44866947	44870303	1.64673e+06		condition	-10.5658	3.93763	-2.68329	0.00729016	0.0452961		Wilt Survival	-0.0102828	0.919458
grey	P8452_74336	IPK2	CP125851.1	9736069	9736926	182771		latitude	1.44186	0.609945	2.36392	0.0180827	0.0593299		Wilt Survival	-0.125971	0.208031
grey	P8452_74336	IPK2	CP125851.1	9736069	9736926	182771		latitude	1.44186	0.609945	2.36392	0.0180827	0.0593299		Wilt VWC	-0.00213804	0.527003
grey	P8452_14199	KNAT4	CP125838.1	41335916	41344704	4105.27		condition_latitude	-30	5.10373	-5.87806	4.15111e-09	3.11327e-07		Wilt VWC	0.00184476	0.578133
grey	P8452_14199	KNAT4	CP125838.1	41335916	41344704	4105.27		condition_latitude	-30	5.10373	-5.87806	4.15111e-09	3.11327e-07		Wilt Survival	0.0856142	0.387234
grey	P8452_14199	KNAT4	CP125838.1	41335916	41344704	4105.27		latitude	-13.4847	2.70487	-4.98535	6.18493e-07	2.79736e-06		Wilt Survival	0.0856142	0.387234
grey	P8452_14199	KNAT4	CP125838.1	41335916	41344704	603.643		range	-29.7025	2.93612	-10.1162	4.68017e-24	1.04105e-22		Wilt Survival	0.0826532	0.406724
grey	P8452_14199	KNAT4	CP125838.1	41335916	41344704	603.643		latitude	26.7498	2.95873	9.04095	1.55314e-19	1.56182e-18		Wilt VWC	-0.000344602	0.917982
grey	P8452_14199	KNAT4	CP125838.1	41335916	41344704	603.643		range	-29.7025	2.93612	-10.1162	4.68017e-24	1.04105e-22		Wilt VWC	-0.000344602	0.917982
grey	P8452_14199	KNAT4	CP125838.1	41335916	41344704	4105.27		latitude	-13.4847	2.70487	-4.98535	6.18493e-07	2.79736e-06		Wilt VWC	0.00184476	0.578133
grey	P8452_14199	KNAT4	CP125838.1	41335916	41344704	603.643		latitude	26.7498	2.95873	9.04095	1.55314e-19	1.56182e-18		Wilt Survival	0.0826532	0.406724
grey	P8452_68761	LOX2	CP125850.1	4766777	4771899	46.1302		condition_latitude_range	-13.7557	3.41244	-4.03105	5.55291e-05	0.00551159		Wilt Survival	0.0905981	0.360136
grey	P8452_68761	LOX2	CP125850.1	4766777	4771899	46.1302		condition_latitude_range	-13.7557	3.41244	-4.03105	5.55291e-05	0.00551159		Wilt VWC	0.00387468	0.237535
grey	P8452_68761	LOX2	CP125850.1	4766777	4771899	133978		range	-2.49215	1.11724	-2.23063	0.0257054	0.0867535		Wilt Survival	0.0905981	0.360136
grey	P8452_68761	LOX2	CP125850.1	4766777	4771899	133978		latitude	-3.25463	1.08975	-2.98659	0.00282112	0.00998228		Wilt Survival	0.0905981	0.360136
grey	P8452_68761	LOX2	CP125850.1	4766777	4771899	133978		range	-2.49215	1.11724	-2.23063	0.0257054	0.0867535		Wilt VWC	0.00387468	0.237535
grey	P8452_68761	LOX2	CP125850.1	4766777	4771899	133978		latitude	-3.25463	1.08975	-2.98659	0.00282112	0.00998228		Wilt VWC	0.00387468	0.237535
grey	P8452_68761	LOX2	CP125850.1	4766777	4771899	133978		condition	-7.52883	3.04087	-2.47588	0.0132909	0.0763526		Wilt VWC	0.00387468	0.237535
grey	P8452_68761	LOX2	CP125850.1	4766777	4771899	133978		condition	-7.52883	3.04087	-2.47588	0.0132909	0.0763526		Wilt Survival	0.0905981	0.360136
grey	P8452_73823	LOX2	CP125851.1	4860109	4865773	18.822		condition_latitude_range	-15.8203	4.05942	-3.89718	9.73207e-05	0.00832265		Wilt Survival	0.130662	0.181986
grey	P8452_73823	LOX2	CP125851.1	4860109	4865773	18.822		condition_latitude_range	-15.8203	4.05942	-3.89718	9.73207e-05	0.00832265		Wilt VWC	0.00610318	0.0563514
grey	P8452_30324	MT1B	CP125842.1	4018264	4019021	18.4673		condition_latitude_range	-30	8.2724	-3.62652	0.000287271	0.0194645		Wilt Survival	0.119772	0.247509
grey	P8452_30324	MT1B	CP125842.1	4018264	4019021	18.4673		condition_latitude_range	-30	8.2724	-3.62652	0.000287271	0.0194645		Wilt VWC	0.000585858	0.867196
grey	P8452_76815	NRP2	CP125851.1	45313549	45317920	1.29706e+06		range	-8.36465	2.9073	-2.87712	0.00401323	0.0145247		Wilt VWC	0.00226983	0.495832
grey	P8452_76815	NRP2	CP125851.1	45313549	45317920	1.29706e+06		latitude	-8.82733	2.92574	-3.01712	0.00255185	0.00906716		Wilt VWC	0.00226983	0.495832
grey	P8452_76815	NRP2	CP125851.1	45313549	45317920	247.562		condition_range	29.9992	5.98502	5.01237	5.3763e-07	6.44838e-06		Wilt VWC	0.00193092	0.560503
grey	P8452_76815	NRP2	CP125851.1	45313549	45317920	49.2978		range	18.2306	2.96006	6.15885	7.32766e-10	3.72906e-09
grey	P8452_76815	NRP2	CP125851.1	45313549	45317920	49.2978		range_latitude	30	5.99574	5.00355	5.6284e-07	5.71723e-06
grey	P8452_76815	NRP2	CP125851.1	45313549	45317920	247.562		latitude	-9.70222	2.94749	-3.29169	0.000995873	0.00366096		Wilt Survival	0.0673798	0.497704
grey	P8452_76815	NRP2	CP125851.1	45313549	45317920	1.29706e+06		range	-8.36465	2.9073	-2.87712	0.00401323	0.0145247		Wilt Survival	0.0335437	0.7382
grey	P8452_76815	NRP2	CP125851.1	45313549	45317920	1.29706e+06		latitude	-8.82733	2.92574	-3.01712	0.00255185	0.00906716		Wilt Survival	0.0335437	0.7382
grey	P8452_76815	NRP2	CP125851.1	45313549	45317920	247.562		range_latitude	-30	5.94217	-5.04866	4.44914e-07	5.71723e-06		Wilt Survival	0.0673798	0.497704
grey	P8452_76815	NRP2	CP125851.1	45313549	45317920	247.562		condition_range	29.9992	5.98502	5.01237	5.3763e-07	6.44838e-06		Wilt Survival	0.0673798	0.497704
grey	P8452_76815	NRP2	CP125851.1	45313549	45317920	247.562		latitude	-9.70222	2.94749	-3.29169	0.000995873	0.00366096		Wilt VWC	0.00193092	0.560503
grey	P8452_76815	NRP2	CP125851.1	45313549	45317920	49.2978		condition	-24.7743	8.26926	-2.99595	0.00273591	0.0191046
grey	P8452_76815	NRP2	CP125851.1	45313549	45317920	247.562		condition_latitude	-29.9287	5.93337	-5.04413	4.55593e-07	4.38418e-06		Wilt Survival	0.0673798	0.497704
grey	P8452_76815	NRP2	CP125851.1	45313549	45317920	49.2978		latitude	18.1423	2.97948	6.08908	1.13564e-09	5.66397e-09
grey	P8452_76815	NRP2	CP125851.1	45313549	45317920	247.562		condition_latitude	-29.9287	5.93337	-5.04413	4.55593e-07	4.38418e-06		Wilt VWC	0.00193092	0.560503
grey	P8452_76815	NRP2	CP125851.1	45313549	45317920	247.562		range_latitude	-30	5.94217	-5.04866	4.44914e-07	5.71723e-06		Wilt VWC	0.00193092	0.560503
grey	P8452_00250	P8452_00250	CP125836.1	2074032	2075000	30.952		condition_latitude_range	-7.97203	2.63485	-3.02561	0.00248129	0.096605		Wilt Survival	-0.114217	0.24809
grey	P8452_00250	P8452_00250	CP125836.1	2074032	2075000	30.952		condition_latitude_range	-7.97203	2.63485	-3.02561	0.00248129	0.096605		Wilt VWC	-0.000677083	0.839568
grey	P8452_01251	P8452_01251	CP125836.1	10669332	10669700	29745.3		latitude	5.78479	2.52751	2.28873	0.0220952	0.0717943		Wilt VWC	0.00751243	0.0172067
grey	P8452_01251	P8452_01251	CP125836.1	10669332	10669700	29745.3		range_latitude	26.2463	4.69718	5.58768	2.30128e-08	3.61766e-06		Wilt Survival	0.1348	0.171444
grey	P8452_01251	P8452_01251	CP125836.1	10669332	10669700	29745.3		latitude	5.78479	2.52751	2.28873	0.0220952	0.0717943		Wilt Survival	0.1348	0.171444
grey	P8452_01251	P8452_01251	CP125836.1	10669332	10669700	29745.3		range_latitude	26.2463	4.69718	5.58768	2.30128e-08	3.61766e-06		Wilt VWC	0.00751243	0.0172067
grey	P8452_01325	P8452_01325	CP125836.1	11405554	11406342	34614.4		condition	-11.5034	4.84104	-2.37622	0.0174909	0.0968333		Wilt Survival	0.0570566	0.583353
grey	P8452_01325	P8452_01325	CP125836.1	11405554	11406342	34614.4		condition	-11.5034	4.84104	-2.37622	0.0174909	0.0968333		Wilt VWC	0.000254353	0.941726
grey	P8452_01609	P8452_01609	CP125836.1	14337271	14339040	21879.5		latitude	-5.80536	1.72265	-3.37002	0.000751639	0.00278862		Wilt Survival	0.133421	0.172518
grey	P8452_01609	P8452_01609	CP125836.1	14337271	14339040	21879.5		range	-5.08608	1.73128	-2.93776	0.00330589	0.0120358		Wilt VWC	-0.000820725	0.805113
grey	P8452_01609	P8452_01609	CP125836.1	14337271	14339040	21879.5		range	-5.08608	1.73128	-2.93776	0.00330589	0.0120358		Wilt Survival	0.133421	0.172518
grey	P8452_01609	P8452_01609	CP125836.1	14337271	14339040	21879.5		latitude	-5.80536	1.72265	-3.37002	0.000751639	0.00278862		Wilt VWC	-0.000820725	0.805113
grey	P8452_01830	P8452_01830	CP125836.1	16425414	16427691	62413.6		range	-2.65935	1.04444	-2.54619	0.0108906	0.0381022		Wilt VWC	0.00504702	0.121843
grey	P8452_01830	P8452_01830	CP125836.1	16425414	16427691	62413.6		range	-2.65935	1.04444	-2.54619	0.0108906	0.0381022		Wilt Survival	0.130794	0.184367
grey	P8452_02105	P8452_02105	CP125836.1	19107152	19109411	319.898		latitude	30	2.96186	10.1288	4.11753e-24	1.45124e-22		Wilt VWC	-0.00566826	0.0940384
grey	P8452_02105	P8452_02105	CP125836.1	19107152	19109411	319.898		condition_range	30	6.05568	4.95403	7.26924e-07	6.44838e-06		Wilt Survival	-0.18184	0.0719573
grey	P8452_02105	P8452_02105	CP125836.1	19107152	19109411	319.898		condition	30	8.21097	3.65365	0.00025854	0.00319261		Wilt Survival	-0.18184	0.0719573
grey	P8452_02105	P8452_02105	CP125836.1	19107152	19109411	319.898		condition	30	8.21097	3.65365	0.00025854	0.00319261		Wilt VWC	-0.00566826	0.0940384
grey	P8452_02105	P8452_02105	CP125836.1	19107152	19109411	319.898		latitude	30	2.96186	10.1288	4.11753e-24	1.45124e-22		Wilt Survival	-0.18184	0.0719573
grey	P8452_02105	P8452_02105	CP125836.1	19107152	19109411	319.898		condition_range	30	6.05568	4.95403	7.26924e-07	6.44838e-06		Wilt VWC	-0.00566826	0.0940384
grey	P8452_02105	P8452_02105	CP125836.1	19107152	19109411	319.898		range	30	2.94598	10.1834	2.35261e-24	7.62248e-23		Wilt Survival	-0.18184	0.0719573
grey	P8452_02105	P8452_02105	CP125836.1	19107152	19109411	319.898		condition_latitude	30	6.00305	4.99746	5.80916e-07	4.38418e-06		Wilt Survival	-0.18184	0.0719573
grey	P8452_02105	P8452_02105	CP125836.1	19107152	19109411	319.898		range_latitude	24.7043	5.98596	4.12704	3.67468e-05	0.000228866		Wilt Survival	-0.18184	0.0719573
grey	P8452_02105	P8452_02105	CP125836.1	19107152	19109411	319.898		range	30	2.94598	10.1834	2.35261e-24	7.62248e-23		Wilt VWC	-0.00566826	0.0940384
grey	P8452_02105	P8452_02105	CP125836.1	19107152	19109411	319.898		condition_latitude	30	6.00305	4.99746	5.80916e-07	4.38418e-06		Wilt VWC	-0.00566826	0.0940384
grey	P8452_02105	P8452_02105	CP125836.1	19107152	19109411	319.898		range_latitude	24.7043	5.98596	4.12704	3.67468e-05	0.000228866		Wilt VWC	-0.00566826	0.0940384
grey	P8452_02166	P8452_02166	CP125836.1	19748371	19749212	12603.6		condition_latitude	-11.3554	5.08333	-2.23385	0.025493	0.092658		Wilt Survival	0.0989251	0.316628
grey	P8452_02166	P8452_02166	CP125836.1	19748371	19749212	12603.6		condition_latitude	-11.3554	5.08333	-2.23385	0.025493	0.092658		Wilt VWC	0.0041679	0.202584
grey	P8452_02234	P8452_02234	CP125836.1	20394863	20399008	76372.2		latitude	-2.81	1.16127	-2.41977	0.0155304	0.0512905		Wilt Survival	-0.2213	0.0189493
grey	P8452_02234	P8452_02234	CP125836.1	20394863	20399008	76372.2		latitude	-2.81	1.16127	-2.41977	0.0155304	0.0512905		Wilt VWC	-0.00368237	0.263463
grey	P8452_02262	P8452_02262	CP125836.1	20805220	20806702	5.45504e+06		latitude	-2.15766	0.507639	-4.25038	2.1341e-05	8.99333e-05		Wilt Survival	0.0583579	0.57037
grey	P8452_02262	P8452_02262	CP125836.1	20805220	20806702	5.45504e+06		condition	-4.93004	1.3917	-3.54246	0.000396421	0.00391735		Wilt Survival	0.0583579	0.57037
grey	P8452_02262	P8452_02262	CP125836.1	20805220	20806702	274439		range_latitude	16.268	5.88427	2.76466	0.0056982	0.0255651		Wilt VWC	-0.00683751	0.0545777
grey	P8452_02262	P8452_02262	CP125836.1	20805220	20806702	274439		condition_range	21.7159	5.97453	3.63476	0.000278244	0.00155074		Wilt Survival	-0.195122	0.0685582
grey	P8452_02262	P8452_02262	CP125836.1	20805220	20806702	5.45504e+06		range	-2.1103	0.507393	-4.1591	3.19506e-05	0.000135358		Wilt Survival	0.0583579	0.57037
grey	P8452_02262	P8452_02262	CP125836.1	20805220	20806702	274439		condition_range	21.7159	5.97453	3.63476	0.000278244	0.00155074		Wilt VWC	-0.00683751	0.0545777
grey	P8452_02262	P8452_02262	CP125836.1	20805220	20806702	5.45504e+06		condition_latitude	3.39198	0.883843	3.83776	0.000124162	0.000633724		Wilt Survival	0.0583579	0.57037
grey	P8452_02262	P8452_02262	CP125836.1	20805220	20806702	5.45504e+06		latitude	-2.15766	0.507639	-4.25038	2.1341e-05	8.99333e-05		Wilt VWC	0.00197837	0.563847
grey	P8452_02262	P8452_02262	CP125836.1	20805220	20806702	5.45504e+06		range	-2.1103	0.507393	-4.1591	3.19506e-05	0.000135358		Wilt VWC	0.00197837	0.563847
grey	P8452_02262	P8452_02262	CP125836.1	20805220	20806702	5.45504e+06		condition_range	2.93684	0.94529	3.10681	0.00189118	0.00950772		Wilt VWC	0.00197837	0.563847
grey	P8452_02262	P8452_02262	CP125836.1	20805220	20806702	5.45504e+06		range_latitude	2.21181	0.94323	2.34494	0.0190303	0.0755095		Wilt Survival	0.0583579	0.57037
grey	P8452_02262	P8452_02262	CP125836.1	20805220	20806702	274439		range_latitude	16.268	5.88427	2.76466	0.0056982	0.0255651		Wilt Survival	-0.195122	0.0685582
grey	P8452_02262	P8452_02262	CP125836.1	20805220	20806702	5.45504e+06		condition_latitude	3.39198	0.883843	3.83776	0.000124162	0.000633724		Wilt VWC	0.00197837	0.563847
grey	P8452_02262	P8452_02262	CP125836.1	20805220	20806702	5.45504e+06		range_latitude	2.21181	0.94323	2.34494	0.0190303	0.0755095		Wilt VWC	0.00197837	0.563847
grey	P8452_02262	P8452_02262	CP125836.1	20805220	20806702	5.45504e+06		condition	-4.93004	1.3917	-3.54246	0.000396421	0.00391735		Wilt VWC	0.00197837	0.563847
grey	P8452_02262	P8452_02262	CP125836.1	20805220	20806702	5.45504e+06		condition_range	2.93684	0.94529	3.10681	0.00189118	0.00950772		Wilt Survival	0.0583579	0.57037
grey	P8452_03463	P8452_03463	CP125836.1	43032637	43035594	77966.4		condition_range	-20.4678	5.99321	-3.41517	0.000637431	0.00340965		Wilt Survival	0.0414799	0.679385
grey	P8452_03463	P8452_03463	CP125836.1	43032637	43035594	77966.4		range_latitude	-21.3079	5.91823	-3.60039	0.00031774	0.00168011		Wilt Survival	0.0414799	0.679385
grey	P8452_03463	P8452_03463	CP125836.1	43032637	43035594	77966.4		condition_range	-20.4678	5.99321	-3.41517	0.000637431	0.00340965		Wilt VWC	-6.02271e-05	0.985666
grey	P8452_03463	P8452_03463	CP125836.1	43032637	43035594	77966.4		range_latitude	-21.3079	5.91823	-3.60039	0.00031774	0.00168011		Wilt VWC	-6.02271e-05	0.985666
grey	P8452_03463	P8452_03463	CP125836.1	43032637	43035594	77966.4		latitude	9.16608	2.93585	3.12212	0.00179552	0.00646344		Wilt Survival	0.0414799	0.679385
grey	P8452_03463	P8452_03463	CP125836.1	43032637	43035594	77966.4		condition_latitude	-21.9218	5.94261	-3.68891	0.000225214	0.00111804		Wilt Survival	0.0414799	0.679385
grey	P8452_03463	P8452_03463	CP125836.1	43032637	43035594	77966.4		condition_latitude	-21.9218	5.94261	-3.68891	0.000225214	0.00111804		Wilt VWC	-6.02271e-05	0.985666
grey	P8452_03463	P8452_03463	CP125836.1	43032637	43035594	77966.4		latitude	9.16608	2.93585	3.12212	0.00179552	0.00646344		Wilt VWC	-6.02271e-05	0.985666
grey	P8452_03464	P8452_03464	CP125836.1	43044047	43046939	9527.11		range_latitude	30	5.91557	5.07136	3.94981e-07	5.71723e-06		Wilt VWC	0.000709969	0.842031
grey	P8452_03464	P8452_03464	CP125836.1	43044047	43046939	9527.11		condition_range	28.7796	5.98671	4.80725	1.53017e-06	1.22612e-05		Wilt Survival	0.13854	0.186409
grey	P8452_03464	P8452_03464	CP125836.1	43044047	43046939	9527.11		range_latitude	30	5.91557	5.07136	3.94981e-07	5.71723e-06		Wilt Survival	0.13854	0.186409
grey	P8452_03464	P8452_03464	CP125836.1	43044047	43046939	9527.11		condition_range	28.7796	5.98671	4.80725	1.53017e-06	1.22612e-05		Wilt VWC	0.000709969	0.842031
grey	P8452_03464	P8452_03464	CP125836.1	43044047	43046939	9527.11		condition_latitude	30	5.93539	5.05443	4.31681e-07	4.38418e-06		Wilt Survival	0.13854	0.186409
grey	P8452_03464	P8452_03464	CP125836.1	43044047	43046939	9527.11		condition_latitude	30	5.93539	5.05443	4.31681e-07	4.38418e-06		Wilt VWC	0.000709969	0.842031
grey	P8452_03863	P8452_03863	CP125836.1	49315764	49316644	164557		latitude	6.84219	2.27339	3.00969	0.00261515	0.00928226		Wilt VWC	-0.0053532	0.117644
grey	P8452_03863	P8452_03863	CP125836.1	49315764	49316644	164557		latitude	6.84219	2.27339	3.00969	0.00261515	0.00928226		Wilt Survival	-0.171462	0.0934255
grey	P8452_03932	P8452_03932	CP125836.1	50255331	50255978	8.47321		condition_latitude_range	-29.9758	5.47059	-5.47945	4.2664e-08	2.86698e-05		Wilt VWC	0.00494142	0.128586
grey	P8452_03932	P8452_03932	CP125836.1	50255331	50255978	8.47321		condition_latitude_range	-29.9758	5.47059	-5.47945	4.2664e-08	2.86698e-05		Wilt Survival	0.12558	0.201223
grey	P8452_03972	P8452_03972	CP125836.1	50644248	50649018	16532		condition_latitude	-12.6915	3.96747	-3.1989	0.00137952	0.00627267		Wilt VWC	-0.00416047	0.219871
grey	P8452_03972	P8452_03972	CP125836.1	50644248	50649018	16532		condition_latitude	-12.6915	3.96747	-3.1989	0.00137952	0.00627267		Wilt Survival	-0.169844	0.0900731
grey	P8452_05035	P8452_05035	CP125836.1	62120144	62120362	10808.1		range_latitude	25.8494	5.91516	4.37003	1.24229e-05	8.69294e-05		Wilt Survival	0.0589424	0.554404
grey	P8452_05035	P8452_05035	CP125836.1	62120144	62120362	10808.1		range_latitude	25.8494	5.91516	4.37003	1.24229e-05	8.69294e-05		Wilt VWC	0.0062753	0.0497924
grey	P8452_05084	P8452_05084	CP125836.1	62421867	62422604	4670.41		range_latitude	-13.3511	5.93869	-2.24815	0.0245664	0.0926516		Wilt Survival	0.0808773	0.423167
grey	P8452_05084	P8452_05084	CP125836.1	62421867	62422604	4670.41		range_latitude	-13.3511	5.93869	-2.24815	0.0245664	0.0926516		Wilt VWC	0.00106149	0.75397
grey	P8452_05084	P8452_05084	CP125836.1	62421867	62422604	4670.41		range	-30	2.93609	-10.2177	1.65236e-24	7.62248e-23		Wilt VWC	0.00106149	0.75397
grey	P8452_05084	P8452_05084	CP125836.1	62421867	62422604	4670.41		condition_latitude	-27.1325	5.94258	-4.56577	4.97665e-06	3.09725e-05		Wilt VWC	0.00106149	0.75397
grey	P8452_05084	P8452_05084	CP125836.1	62421867	62422604	4670.41		condition_latitude	-27.1325	5.94258	-4.56577	4.97665e-06	3.09725e-05		Wilt Survival	0.0808773	0.423167
[truncated: 2,539 more rows]

## Sheet: TableS6
Table S6	Gene Ontology analysis of WGCNA modules
Module	Enrichment FDR	Genes (N)	Pathway Genes	Fold Enrichment	Gene Ontology Term	Biological Function
brown	2.0525e-22	62	835	4.25463	GO:0006412	translation
brown	2.0525e-22	63	840	4.20578	GO:0043043	peptide biosynthetic process
brown	4.52287e-21	65	946	3.85715	GO:0006518	peptide metabolic process
brown	1.54457e-20	63	909	3.86931	GO:0043604	amide biosynthetic process
brown	8.35744e-18	65	1066	3.38318	GO:0043603	cellular amide metabolic process
brown	1.49818e-11	67	1242	2.54798	GO:0034645	cellular macromolecule biosynthetic process
brown	3.3218e-09	78	1756	2.10575	GO:1901566	organonitrogen compound biosynthetic process
brown	0.000187006	9	89	6.90949	GO:0042274	ribosomal small subunit biogenesis
brown	0.000418511	103	4505	1.49551	GO:0010467	gene expression
brown	0.000418511	114	4107	1.45111	GO:0044267	cellular protein metabolic process
brown	0.000492997	11	104	5.0044	GO:0002181	cytoplasmic translation
brown	0.000568291	24	518	2.68004	GO:0022613	ribonucleoprotein complex biogenesis
brown	0.000568291	21	416	2.9313	GO:0042254	ribosome biogenesis
brown	0.000568291	12	150	4.46674	GO:0140694	non-membrane-bounded organelle assembly
brown	0.00102225	9	75	5.52759	GO:0042255	ribosome assembly
brown	0.00102225	94	3925	1.4918	GO:0044271	cellular nitrogen compound biosynthetic process
brown	0.00377288	117	4515	1.36613	GO:0019538	protein metabolic process
brown	0.00379256	6	47	7.37012	GO:0000288	nuclear-transcribed mRNA catabolic process deadenylation-dependent decay
brown	0.00486752	12	171	3.59518	GO:0022618	ribonucleoprotein complex assembly
brown	0.00486752	12	174	3.59518	GO:0071826	ribonucleoprotein complex subunit organization
brown	0.00666369	6	35	6.70011	GO:0000028	ribosomal small subunit assembly
brown	0.00941532	5	15	7.67721	GO:0000290	deadenylation-dependent decapping of nuclear-transcribed mRNA
brown	0.00941532	5	60	7.67721	GO:0006119	oxidative phosphorylation
brown	0.00941532	5	43	7.67721	GO:0019646	aerobic electron transport chain
brown	0.00941532	5	53	7.67721	GO:0042773	ATP synthesis coupled electron transport
brown	0.00941532	5	42	7.67721	GO:0042775	mitochondrial ATP synthesis coupled electron transport
brown	0.0116847	91	3919	1.39551	GO:0009059	macromolecule biosynthetic process
brown	0.0116847	8	101	4.46674	GO:0042273	ribosomal large subunit biogenesis
brown	0.0146903	8	101	4.27253	GO:0006888	endoplasmic reticulum to Golgi vesicle-mediated transport
brown	0.0146903	7	94	4.77693	GO:0017148	negative regulation of translation
brown	0.0146903	5	67	6.82419	GO:0022904	respiratory electron transport chain
brown	0.0146903	7	96	4.77693	GO:0034249	negative regulation of cellular amide metabolic process
brown	0.0146903	12	183	3.07088	GO:0070925	organelle assembly
brown	0.0146903	5	20	6.82419	GO:0110156	methylguanosine-cap decapping
brown	0.0146903	7	97	4.77693	GO:2000113	negative regulation of cellular macromolecule biosynthetic process
brown	0.0175304	6	76	5.26437	GO:0043487	regulation of RNA stability
brown	0.0175304	6	72	5.26437	GO:0043488	regulation of mRNA stability
brown	0.0175304	6	64	5.26437	GO:0050779	RNA destabilization
brown	0.0175304	6	73	5.26437	GO:0061013	regulation of mRNA catabolic process
brown	0.0175304	6	65	5.26437	GO:0061014	positive regulation of mRNA catabolic process
brown	0.0175304	6	64	5.26437	GO:0061157	mRNA destabilization
brown	0.0175304	6	72	5.26437	GO:1903313	positive regulation of mRNA metabolic process
brown	0.0190002	24	621	2.03314	GO:0065003	protein-containing complex assembly
brown	0.0218194	5	21	6.14177	GO:0110154	RNA decapping
brown	0.0442386	26	700	1.85681	GO:0043933	protein-containing complex organization
brown	0.0747583	6	108	4.09451	GO:1903311	regulation of mRNA metabolic process
brown	0.0951767	7	177	3.43939	GO:0032269	negative regulation of cellular protein metabolic process
brown	0.0951767	7	178	3.43939	GO:0051248	negative regulation of protein metabolic process
grey	0.000451121	38	3925	2.17423	GO:0044271	cellular nitrogen compound biosynthetic process
grey	0.000786151	39	4505	2.04154	GO:0010467	gene expression
grey	0.0121582	14	835	3.46369	GO:0006412	translation
grey	0.0124068	14	840	3.36957	GO:0043043	peptide biosynthetic process
grey	0.0247351	14	909	3.1	GO:0043604	amide biosynthetic process
grey	0.025532	14	946	2.99517	GO:0006518	peptide metabolic process
grey	0.025532	33	3919	1.82451	GO:0009059	macromolecule biosynthetic process
grey	0.0865505	14	1066	2.62712	GO:0043603	cellular amide metabolic process
red	0.0346778	7	835	5.25196	GO:0006412	translation
red	0.0346778	8	946	5.19034	GO:0006518	peptide metabolic process
red	0.0346778	7	840	5.10924	GO:0043043	peptide biosynthetic process
red	0.0346778	8	1066	4.55254	GO:0043603	cellular amide metabolic process
red	0.0462346	7	909	4.7005	GO:0043604	amide biosynthetic process
turquoise	0.012592	22	3091	2.36463	GO:0042221	response to chemical
turquoise	0.0219337	7	459	5.64625	GO:0001101	response to acid chemical
turquoise	0.0219337	7	418	5.91258	GO:0009414	response to water deprivation
turquoise	0.0219337	7	429	5.80309	GO:0009415	response to water
turquoise	0.0219337	17	2170	2.43531	GO:0009628	response to abiotic stimulus
turquoise	0.0219337	15	1679	2.85138	GO:1901700	response to oxygen-containing compound
turquoise	0.0625379	2	8	44.7667	GO:0006561	proline biosynthetic process
turquoise	0.0625379	21	3953	1.92249	GO:0006950	response to stress
turquoise	0.0806749	2	16	35.8133	GO:0006560	proline metabolic process
turquoise	0.0914938	3	68	12.7905	GO:0006972	hyperosmotic response
blue	6.03279e-09	14	281	11.0168	GO:0015979	photosynthesis
blue	1.09374e-05	15	835	5.2754	GO:0006412	translation
blue	1.09374e-05	16	946	4.86594	GO:0006518	peptide metabolic process
blue	1.09374e-05	9	148	11.5628	GO:0019684	photosynthesis light reaction
blue	1.19783e-05	15	840	5.13205	GO:0043043	peptide biosynthetic process
blue	3.02443e-05	15	909	4.72148	GO:0043604	amide biosynthetic process
blue	3.09361e-05	12	494	6.09224	GO:0006091	generation of precursor metabolites and energy
blue	3.41256e-05	16	1066	4.26801	GO:0043603	cellular amide metabolic process
blue	4.22052e-05	5	37	26.2305	GO:0009765	photosynthesis light harvesting
blue	5.13485e-05	4	23	41.9688	GO:0009768	photosynthesis light harvesting in photosystem I
blue	0.000176549	21	1756	2.90553	GO:1901566	organonitrogen compound biosynthetic process
blue	0.00349607	4	53	16.7875	GO:0018298	protein-chromophore linkage
blue	0.00481492	5	205	10.1537	GO:0022900	electron transport chain
blue	0.00481492	15	1242	2.92352	GO:0034645	cellular macromolecule biosynthetic process
blue	0.00816032	3	19	23.6074	GO:0009645	response to low light intensity stimulus
blue	0.0129244	4	62	11.446	GO:0009644	response to high light intensity
blue	0.0483377	3	55	12.5906	GO:0009767	photosynthetic electron transport chain
blue	0.0483377	2	17	31.4766	GO:0009773	photosynthetic electron transport in photosystem I
blue	0.0483377	3	64	12.5906	GO:0015995	chlorophyll biosynthetic process
blue	0.0670893	3	71	11.1094	GO:0006779	porphyrin-containing compound biosynthetic process
blue	0.0801114	7	400	3.64192	GO:0009409	response to cold
blue	0.0945351	3	74	9.44297	GO:0033014	tetrapyrrole biosynthetic process
blue	0.0945351	2	20	20.9844	GO:0080163	regulation of protein serine/threonine phosphatase activity
yellow	0.00511825	5	225	13.1152	GO:0009753	response to jasmonic acid
yellow	0.00511825	5	229	13.1152	GO:0070542	response to fatty acid
yellow	0.00596273	4	123	17.2179	GO:0009867	jasmonic acid mediated signaling pathway
yellow	0.00596273	4	128	16.378	GO:0071395	cellular response to jasmonic acid stimulus
yellow	0.00596273	4	132	16.378	GO:0071398	cellular response to fatty acid
yellow	0.0207839	4	233	11.3814	GO:0009611	response to wounding
yellow	0.0274094	9	1669	3.41055	GO:0009719	response to endogenous stimulus
yellow	0.0274094	9	1639	3.44949	GO:0009725	response to hormone
yellow	0.0286724	10	2051	3.01933	GO:0010033	response to organic substance
yellow	0.0815624	5	509	5.05648	GO:0009617	response to bacterium
yellow	0.0815624	2	41	25.8269	GO:2000022	regulation of jasmonic acid mediated signaling pathway
green	0.0479783	6	835	6.13865	GO:0006412	translation
green	0.0479783	6	946	5.3083	GO:0006518	peptide metabolic process
green	0.0479783	2	22	45.7841	GO:0032544	plastid translation
green	0.0479783	6	840	5.97184	GO:0043043	peptide biosynthetic process
green	0.0479783	6	909	5.49409	GO:0043604	amide biosynthetic process
green	0.0653426	6	1066	4.65601	GO:0043603	cellular amide metabolic process
black	0.0788037	1	9	402.9	GO:0009854	oxidative photosynthetic carbon pathway
black	0.0788037	1	3	402.9	GO:0010597	green leaf volatile biosynthetic process
black	0.0788037	1	4	402.9	GO:0019372	lipoxygenase pathway
black	0.0788037	1	6	402.9	GO:0090391	granum assembly
black	0.0989869	1	25	100.725	GO:0006551	leucine metabolic process
black	0.0989869	1	7	201.45	GO:0006690	icosanoid metabolic process
black	0.0989869	1	11	80.58	GO:0006772	thiamine metabolic process
black	0.0989869	1	26	80.58	GO:0009082	branched-chain amino acid biosynthetic process
black	0.0989869	1	16	100.725	GO:0009098	leucine biosynthetic process
black	0.0989869	1	9	100.725	GO:0009228	thiamine biosynthetic process
black	0.0989869	1	48	67.15	GO:0016144	S-glycoside biosynthetic process
black	0.0989869	1	48	67.15	GO:0019758	glycosinolate biosynthetic process
black	0.0989869	1	48	67.15	GO:0019761	glucosinolate biosynthetic process
black	0.0989869	1	16	67.15	GO:0034309	primary alcohol biosynthetic process
black	0.0989869	1	12	80.58	GO:0042723	thiamine-containing compound metabolic process
black	0.0989869	1	12	80.58	GO:0042724	thiamine-containing compound biosynthetic process
black	0.0989869	2	170	18.3136	GO:0044272	sulfur compound biosynthetic process
black	0.0989869	1	12	80.58	GO:0050665	hydrogen peroxide biosynthetic process
black	0.0989869	1	18	67.15	GO:0080027	response to herbivore

## Sheet: Table S7
Table S7	Genes with variation in expression associated with wilt VWC or wilt survival
Transcript	Gene	Module	Chromosome	Gene Start	Gene End	Phenotype	Beta	P-value
P8452_00006	LHCB7		CP125836.1	120098	125163	Wilt Survival	-0.230992	0.0469748
P8452_00006	LHCB7		CP125836.1	120098	125163	Wilt VWC	-0.00950164	0.011931
P8452_00035	MEF2		CP125836.1	338722	340854	Wilt VWC	-0.00761733	0.0375572
P8452_00072	XRN3		CP125836.1	617899	626475	Wilt Survival	-0.310696	0.0294268
P8452_00098	HTR4	brown	CP125836.1	874602	875298	Wilt VWC	-0.00692632	0.0303196
P8452_00102	P8452_00102		CP125836.1	904295	912530	Wilt VWC	-0.00810869	0.00942348
P8452_00102	P8452_00102		CP125836.1	904295	912530	Wilt Survival	-0.24195	0.00986521
P8452_00177	NRPC2		CP125836.1	1509804	1522418	Wilt VWC	0.0068741	0.0296992
P8452_00231	P8452_00231		CP125836.1	1950024	1953410	Wilt Survival	-0.229578	0.0251047
P8452_00313	P8452_00313		CP125836.1	2510373	2514715	Wilt VWC	0.00633842	0.0472868
P8452_00325	P8452_00325		CP125836.1	2635885	2640846	Wilt VWC	-0.00691543	0.0293227
P8452_00341	P8452_00341		CP125836.1	2780742	2784747	Wilt VWC	-0.00660338	0.0380902
P8452_00371	RPS11		CP125836.1	3083391	3084781	Wilt VWC	0.00633842	0.0472868
P8452_00372	P8452_00372		CP125836.1	3095723	3097036	Wilt VWC	-0.00735246	0.0193335
P8452_00372	P8452_00372		CP125836.1	3095723	3097036	Wilt Survival	-0.217588	0.021238
P8452_00394	SQE1		CP125836.1	3347804	3351635	Wilt VWC	0.00627219	0.0498984
P8452_00419	P8452_00419		CP125836.1	3551681	3557059	Wilt VWC	-0.0075407	0.0183962
P8452_00419	P8452_00419		CP125836.1	3551681	3557059	Wilt Survival	-0.249002	0.00844606
P8452_00431	RPN12A		CP125836.1	3640330	3643580	Wilt Survival	-0.238247	0.0138806
P8452_00431	RPN12A		CP125836.1	3640330	3643580	Wilt VWC	-0.00792735	0.0140963
P8452_00446	P8452_00446	black	CP125836.1	3766049	3768300	Wilt Survival	0.194713	0.0430971
P8452_00446	P8452_00446	black	CP125836.1	3766049	3768300	Wilt VWC	0.00792579	0.0113495
P8452_00452	P8452_00452		CP125836.1	3830826	3833270	Wilt Survival	-0.27136	0.00559151
P8452_00473	P8452_00473		CP125836.1	4005047	4009761	Wilt Survival	-0.270111	0.00291334
P8452_00473	P8452_00473		CP125836.1	4005047	4009761	Wilt VWC	-0.00649475	0.0410757
P8452_00512	AHK5		CP125836.1	4410784	4414339	Wilt VWC	0.00633842	0.0472868
P8452_00531	CIPK16		CP125836.1	4558564	4559835	Wilt Survival	-0.262013	0.0232523
P8452_00541	TMN8		CP125836.1	4692921	4697160	Wilt VWC	-0.00915264	0.00800727
P8452_00541	TMN8		CP125836.1	4692921	4697160	Wilt Survival	-0.29492	0.00387508
P8452_00549	P8452_00549		CP125836.1	4736493	4737902	Wilt VWC	-0.00839657	0.0238959
P8452_00559	P8452_00559		CP125836.1	4782149	4793208	Wilt VWC	-0.00670932	0.0364106
P8452_00570	P8452_00570		CP125836.1	4856383	4859177	Wilt Survival	-0.305375	0.0173881
P8452_00587	P8452_00587		CP125836.1	5025961	5029003	Wilt VWC	0.00666685	0.0361442
P8452_00610	P8452_00610		CP125836.1	5215967	5218919	Wilt VWC	-0.0071227	0.0340287
P8452_00619	P8452_00619		CP125836.1	5292376	5293585	Wilt VWC	0.00684561	0.0306158
P8452_00625	RH15		CP125836.1	5309068	5316522	Wilt Survival	-0.19373	0.0476184
P8452_00625	RH15		CP125836.1	5309068	5316522	Wilt VWC	-0.0065614	0.0438803
P8452_00634	QCR72	brown	CP125836.1	5393622	5396571	Wilt VWC	-0.00668586	0.0408589
P8452_00673	P8452_00673	grey	CP125836.1	5758672	5761286	Wilt Survival	-0.206292	0.0295176
P8452_00673	P8452_00673	grey	CP125836.1	5758672	5761286	Wilt VWC	-0.00681383	0.0312344
P8452_00677	P8452_00677		CP125836.1	5816291	5818979	Wilt Survival	-0.301375	0.00126844
P8452_00707	P8452_00707	brown	CP125836.1	6027117	6028225	Wilt VWC	-0.00812377	0.0193039
P8452_00707	P8452_00707	brown	CP125836.1	6027117	6028225	Wilt Survival	-0.212057	0.0450218
P8452_00768	P8452_00768		CP125836.1	6589638	6594418	Wilt Survival	0.191604	0.0485074
P8452_00781	SINAT5		CP125836.1	6701596	6705237	Wilt VWC	-0.00767548	0.0169062
P8452_00785	P8452_00785		CP125836.1	6752849	6758081	Wilt VWC	0.00709399	0.0242467
P8452_00794	P8452_00794		CP125836.1	6843389	6844817	Wilt Survival	-0.33377	0.020271
P8452_00836	CKL3		CP125836.1	7174687	7179141	Wilt Survival	-0.197999	0.0496765
P8452_00851	P8452_00851		CP125836.1	7342497	7344321	Wilt Survival	-0.199258	0.03953
P8452_00898	P8452_00898		CP125836.1	7602709	7609673	Wilt Survival	-0.199997	0.0380125
P8452_00902	P8452_00902		CP125836.1	7633649	7635706	Wilt Survival	-0.258718	0.0225835
P8452_00903	P8452_00903	turquoise	CP125836.1	7660439	7664268	Wilt VWC	-0.0104285	0.0254708
P8452_00948	RABC1	turquoise	CP125836.1	8076405	8084314	Wilt VWC	-0.0107698	0.0396775
P8452_00953	P8452_00953		CP125836.1	8114859	8117534	Wilt VWC	-0.00970784	0.00560257
P8452_00953	P8452_00953		CP125836.1	8114859	8117534	Wilt Survival	-0.22383	0.0401394
P8452_00971	AAP3		CP125836.1	8276352	8278852	Wilt VWC	-0.00854231	0.0460435
P8452_00975	P8452_00975		CP125836.1	8328359	8330952	Wilt VWC	-0.00695665	0.0277052
P8452_00975	P8452_00975		CP125836.1	8328359	8330952	Wilt Survival	-0.220219	0.0193381
P8452_01011	P8452_01011		CP125836.1	8658333	8665031	Wilt VWC	0.00673595	0.034597
P8452_01019	PIN4		CP125836.1	8769728	8774281	Wilt Survival	0.208584	0.0323857
P8452_01019	PIN4		CP125836.1	8769728	8774281	Wilt VWC	0.00833877	0.00852361
P8452_01044	P8452_01044		CP125836.1	8946808	8959146	Wilt VWC	0.00719448	0.0221681
P8452_01057	P8452_01057		CP125836.1	9048641	9052165	Wilt VWC	-0.00688157	0.0340251
P8452_01062	P8452_01062		CP125836.1	9100532	9103695	Wilt VWC	0.00779046	0.0122602
P8452_01065	P8452_01065		CP125836.1	9112330	9114950	Wilt VWC	0.00706393	0.0251015
P8452_01067	P8452_01067		CP125836.1	9128442	9130382	Wilt VWC	-0.00802485	0.0353089
P8452_01082	RPS2D		CP125836.1	9241553	9243198	Wilt VWC	0.00681372	0.0312369
P8452_01096	RDR1		CP125836.1	9391811	9396603	Wilt VWC	0.00806087	0.0115511
P8452_01140	P8452_01140		CP125836.1	9685744	9691926	Wilt Survival	0.196893	0.0462975
P8452_01197	P8452_01197		CP125836.1	10165860	10167903	Wilt VWC	0.00716262	0.0227771
P8452_01201	SPL14		CP125836.1	10208995	10214151	Wilt VWC	-0.00704287	0.0261752
P8452_01201	SPL14		CP125836.1	10208995	10214151	Wilt Survival	-0.240509	0.00993943
P8452_01249	P8452_01249		CP125836.1	10662124	10663846	Wilt VWC	0.00633842	0.0472868
P8452_01250	P8452_01250		CP125836.1	10665397	10679825	Wilt VWC	0.00632565	0.0477645
P8452_01251	P8452_01251	grey	CP125836.1	10669332	10669700	Wilt VWC	0.00751243	0.0172067
P8452_01252	P8452_01252		CP125836.1	10693182	10694597	Wilt VWC	0.00633842	0.0472868
P8452_01269	P8452_01269		CP125836.1	10838608	10843657	Wilt Survival	-0.191932	0.0460078
P8452_01269	P8452_01269		CP125836.1	10838608	10843657	Wilt VWC	-0.00697166	0.0282726
P8452_01288	P8452_01288		CP125836.1	11109596	11112031	Wilt VWC	0.00707492	0.0251545
P8452_01323	PRMT6		CP125836.1	11386948	11395145	Wilt VWC	-0.00638431	0.0473015
P8452_01333	P8452_01333		CP125836.1	11460439	11461716	Wilt VWC	-0.0115181	0.00423613
P8452_01382	P8452_01382		CP125836.1	11865574	11871469	Wilt Survival	-0.228427	0.0200938
P8452_01382	P8452_01382		CP125836.1	11865574	11871469	Wilt VWC	-0.00707332	0.0323479
P8452_01383	P8452_01383		CP125836.1	11890126	11891402	Wilt VWC	0.00649405	0.0439883
P8452_01406	PHO1		CP125836.1	12149286	12158922	Wilt Survival	-0.218541	0.0230287
P8452_01406	PHO1		CP125836.1	12149286	12158922	Wilt VWC	-0.00820852	0.00917781
P8452_01409	P8452_01409		CP125836.1	12200995	12204433	Wilt Survival	-0.234755	0.0118787
P8452_01441	P8452_01441		CP125836.1	12475352	12477804	Wilt VWC	0.00633842	0.0472868
P8452_01505	P8452_01505		CP125836.1	13178353	13183326	Wilt VWC	0.00633842	0.0472868
P8452_01514	P8452_01514		CP125836.1	13235120	13251189	Wilt Survival	-0.283771	0.0204004
P8452_01514	P8452_01514		CP125836.1	13235120	13251189	Wilt VWC	-0.00939647	0.0213833
P8452_01519	P8452_01519		CP125836.1	13281936	13286802	Wilt VWC	-0.00748686	0.0223063
P8452_01530	P8452_01530		CP125836.1	13380582	13384731	Wilt Survival	-0.198705	0.0383119
P8452_01540	P8452_01540		CP125836.1	13482842	13490488	Wilt Survival	0.208791	0.0283104
P8452_01551	PED1		CP125836.1	13557121	13561727	Wilt Survival	-0.283417	0.031747
P8452_01551	PED1		CP125836.1	13557121	13561727	Wilt VWC	-0.0132115	0.00146085
P8452_01559	P8452_01559		CP125836.1	13639552	13646882	Wilt VWC	0.00679082	0.0322492
P8452_01586	P8452_01586		CP125836.1	13963557	13976191	Wilt Survival	0.230679	0.0226323
P8452_01591	URICASE2		CP125836.1	13997956	14001332	Wilt VWC	-0.0119198	0.00855868
P8452_01624	ATP1	brown	CP125836.1	14453487	14456151	Wilt VWC	0.00667527	0.035812
P8452_01626	PABN1		CP125836.1	14483118	14486531	Wilt VWC	0.00649444	0.0410687
P8452_01657	P8452_01657		CP125836.1	14951810	14964435	Wilt VWC	0.00665301	0.0362562
P8452_01661	P8452_01661		CP125836.1	15005317	15012504	Wilt Survival	-0.198157	0.0429654
P8452_01663	P8452_01663		CP125836.1	15036825	15038150	Wilt Survival	-0.195881	0.041297
P8452_01666	P8452_01666		CP125836.1	15056820	15063662	Wilt VWC	0.00669511	0.0346709
P8452_01679	P8452_01679		CP125836.1	15168877	15172073	Wilt VWC	0.0094935	0.00147743
P8452_01700	P8452_01700		CP125836.1	15322729	15323502	Wilt Survival	-0.238058	0.0402192
P8452_01700	P8452_01700		CP125836.1	15322729	15323502	Wilt VWC	-0.00934065	0.01378
P8452_01703	P8452_01703		CP125836.1	15338670	15344438	Wilt Survival	-0.220645	0.0398793
P8452_01722	UBC28	brown	CP125836.1	15519682	15521679	Wilt VWC	-0.00796077	0.0292878
P8452_01749	P8452_01749		CP125836.1	15739869	15741192	Wilt VWC	0.00656392	0.0388668
P8452_01763	P8452_01763		CP125836.1	15888077	15891982	Wilt VWC	0.00680499	0.0316612
P8452_01786	P8452_01786		CP125836.1	16064247	16065456	Wilt VWC	-0.00668822	0.0490907
P8452_01786	P8452_01786		CP125836.1	16064247	16065456	Wilt Survival	-0.218529	0.0306024
P8452_01852	CTPA3		CP125836.1	16658457	16663290	Wilt VWC	-0.0102704	0.0276079
P8452_01865	P8452_01865		CP125836.1	16767990	16772095	Wilt VWC	-0.00676117	0.0443361
P8452_01919	P8452_01919		CP125836.1	17268555	17270357	Wilt VWC	0.00690431	0.0301758
P8452_01946	P8452_01946		CP125836.1	17476901	17477521	Wilt VWC	0.00633842	0.0472868
P8452_01958	ATXR4		CP125836.1	17604996	17609812	Wilt VWC	0.00789702	0.0109484
P8452_02007	P8452_02007	red	CP125836.1	18098472	18100643	Wilt VWC	-0.00652897	0.044747
P8452_02022	P8452_02022		CP125836.1	18233358	18235135	Wilt VWC	-0.0101813	0.016438
P8452_02088	P8452_02088	blue	CP125836.1	18936822	18938461	Wilt VWC	0.00742274	0.0177181
P8452_02105	P8452_02105	grey	CP125836.1	19107152	19109411	Wilt VWC	0.00650783	0.0406259
P8452_02108	P8452_02108		CP125836.1	19139845	19143744	Wilt VWC	-0.00869602	0.0250175
P8452_02119	P8452_02119		CP125836.1	19231112	19236683	Wilt VWC	0.00690911	0.0296318
P8452_02121	FTSZ21		CP125836.1	19249268	19253686	Wilt VWC	0.00762874	0.0145338
P8452_02164	FBA6		CP125836.1	19715303	19717645	Wilt VWC	0.00710093	0.0252151
P8452_02196	P8452_02196		CP125836.1	20057883	20059045	Wilt VWC	-0.0084487	0.00998671
P8452_02199	OMR1		CP125836.1	20072598	20077212	Wilt VWC	0.00693691	0.0281189
P8452_02202	P8452_02202		CP125836.1	20103558	20110054	Wilt VWC	-0.00771743	0.029517
P8452_02211	NCS1		CP125836.1	20177127	20178857	Wilt VWC	0.0078368	0.0148445
P8452_02216	RPS1		CP125836.1	20238050	20238667	Wilt VWC	0.0063156	0.0486489
P8452_02233	ACA7		CP125836.1	20391097	20393203	Wilt VWC	0.00667568	0.0352265
P8452_02234	P8452_02234	grey	CP125836.1	20394863	20399008	Wilt Survival	-0.2213	0.0189493
P8452_02246	ACR10		CP125836.1	20580038	20583070	Wilt VWC	0.00668585	0.0361391
P8452_02258	P8452_02258		CP125836.1	20747734	20767367	Wilt VWC	0.00673355	0.0345631
P8452_02275	P8452_02275		CP125836.1	20948457	20948759	Wilt VWC	-0.00669699	0.0463949
P8452_02309	P8452_02309		CP125836.1	21301785	21302315	Wilt VWC	-0.0094611	0.0227995
P8452_02329	IMPA9		CP125836.1	21606874	21612567	Wilt Survival	-0.197604	0.0422603
P8452_02341	P8452_02341		CP125836.1	21763034	21765469	Wilt VWC	-0.00810798	0.037654
P8452_02348	RPL4		CP125836.1	21826627	21828860	Wilt Survival	0.199932	0.036372
P8452_02375	P8452_02375		CP125836.1	22130609	22131667	Wilt VWC	0.00729692	0.021154
P8452_02378	P8452_02378		CP125836.1	22167471	22171489	Wilt VWC	0.00870785	0.00427113
P8452_02405	P8452_02405		CP125836.1	22444609	22446801	Wilt Survival	-0.194791	0.0479641
P8452_02417	SLT1		CP125836.1	22566702	22568207	Wilt Survival	-0.260504	0.0367823
P8452_02456	ABCC5		CP125836.1	22974504	22980516	Wilt VWC	-0.00690808	0.0304708
P8452_02479	EIF5		CP125836.1	23171139	23173182	Wilt VWC	0.00774574	0.0129421
P8452_02498	P8452_02498		CP125836.1	23409356	23412201	Wilt VWC	0.00633842	0.0472868
P8452_02528	P8452_02528		CP125836.1	23784553	23788099	Wilt VWC	0.00808017	0.00905481
P8452_02559	P8452_02559		CP125836.1	24270495	24271332	Wilt Survival	-0.24991	0.0242818
P8452_02559	P8452_02559		CP125836.1	24270495	24271332	Wilt VWC	-0.00863324	0.0190396
P8452_02652	P8452_02652		CP125836.1	25614357	25620529	Wilt VWC	-0.00917267	0.0201439
P8452_02654	P8452_02654		CP125836.1	25649702	25656545	Wilt VWC	-0.00825315	0.00954604
P8452_02655	P8452_02655	grey	CP125836.1	25660769	25662700	Wilt VWC	0.00696095	0.0278368
P8452_02655	P8452_02655	grey	CP125836.1	25660769	25662700	Wilt VWC	0.00696095	0.0278368
P8452_02656	IP5P4		CP125836.1	25704219	25707151	Wilt VWC	-0.00719656	0.0390597
P8452_02656	IP5P4		CP125836.1	25704219	25707151	Wilt Survival	-0.244926	0.0174722
P8452_02676	WDR5B		CP125836.1	25949857	25952146	Wilt Survival	-0.202336	0.0486383
P8452_02690	P8452_02690		CP125836.1	26165900	26168052	Wilt VWC	0.00665336	0.0359086
P8452_02750	P8452_02750		CP125836.1	26907549	26908140	Wilt VWC	0.00633842	0.0472868
P8452_02848	P8452_02848		CP125836.1	28064677	28066683	Wilt Survival	-0.194295	0.0448979
P8452_02849	P8452_02849	grey	CP125836.1	28072893	28076447	Wilt VWC	0.00734777	0.0191556
P8452_02892	P8452_02892		CP125836.1	28751060	28756141	Wilt VWC	-0.00657144	0.046923
P8452_03011	P8452_03011		CP125836.1	30095469	30097852	Wilt VWC	0.00651379	0.0404994
P8452_03057	P8452_03057		CP125836.1	30852344	30853712	Wilt VWC	0.00689987	0.0297433
P8452_03094	P8452_03094		CP125836.1	31352379	31352975	Wilt VWC	-0.00814274	0.0498131
P8452_03115	P8452_03115		CP125836.1	31673012	31680628	Wilt Survival	0.193959	0.0420526
P8452_03131	P8452_03131		CP125836.1	32090720	32097587	Wilt VWC	-0.0084494	0.0213961
P8452_03131	P8452_03131		CP125836.1	32090720	32097587	Wilt Survival	-0.22694	0.041855
P8452_03167	P8452_03167	turquoise	CP125836.1	33373637	33377745	Wilt Survival	-0.37146	0.00405051
P8452_03209	A39	turquoise	CP125836.1	34039108	34043209	Wilt Survival	-0.224097	0.0355383
P8452_03213	P8452_03213		CP125836.1	34124142	34128179	Wilt VWC	-0.00669699	0.0463949
P8452_03240	P8452_03240		CP125836.1	34888647	34890344	Wilt VWC	-0.00669699	0.0463949
P8452_03288	AMT12		CP125836.1	35609725	35611278	Wilt VWC	0.00877321	0.00956217
P8452_03335	P8452_03335		CP125836.1	36278597	36285302	Wilt Survival	-0.193146	0.0453712
P8452_03434	P8452_03434		CP125836.1	42142382	42144667	Wilt VWC	-0.00866818	0.0115423
P8452_03434	P8452_03434		CP125836.1	42142382	42144667	Wilt Survival	-0.211505	0.0451477
P8452_03468	IAA16		CP125836.1	43106361	43109658	Wilt VWC	0.00853962	0.00524558
P8452_03492	NDL2		CP125836.1	43839327	43842818	Wilt VWC	0.00718301	0.02297
P8452_03521	P8452_03521		CP125836.1	44385504	44388031	Wilt VWC	-0.00669699	0.0463949
P8452_03539	P8452_03539		CP125836.1	44698944	44704855	Wilt Survival	-0.206362	0.0358333
P8452_03570	NHX1		CP125836.1	45007964	45012826	Wilt VWC	-0.0096792	0.00888508
P8452_03572	ACP1		CP125836.1	45020734	45022540	Wilt VWC	0.00779807	0.0126008
P8452_03615	P8452_03615		CP125836.1	45783878	45784968	Wilt VWC	-0.00660341	0.0396416
P8452_03615	P8452_03615		CP125836.1	45783878	45784968	Wilt Survival	-0.21459	0.0245151
P8452_03625	P8452_03625		CP125836.1	45945853	45948020	Wilt Survival	-0.244273	0.0119261
P8452_03625	P8452_03625		CP125836.1	45945853	45948020	Wilt VWC	-0.00843082	0.00885557
P8452_03676	P8452_03676	brown	CP125836.1	46623660	46625254	Wilt VWC	-0.00710665	0.0473508
P8452_03682	P8452_03682		CP125836.1	46694102	46696845	Wilt VWC	-0.00694097	0.0338199
P8452_03741	P8452_03741		CP125836.1	47598503	47602355	Wilt VWC	0.00648643	0.041917
P8452_03763	P8452_03763		CP125836.1	47917561	47920757	Wilt Survival	-0.203882	0.0316914
P8452_03772	OSH71		CP125836.1	48045610	48052212	Wilt VWC	0.00632312	0.0478187
P8452_03789	P8452_03789		CP125836.1	48365526	48368843	Wilt VWC	0.0063056	0.0484186
P8452_03838	P8452_03838		CP125836.1	48911755	48912789	Wilt VWC	0.00634137	0.0470429
P8452_03917	GA2OX2		CP125836.1	50035430	50038967	Wilt Survival	-0.223969	0.028481
P8452_03926	P8452_03926		CP125836.1	50209172	50211607	Wilt VWC	0.00707141	0.0272273
P8452_03926	P8452_03926		CP125836.1	50209172	50211607	Wilt Survival	0.204412	0.0340599
P8452_03971	P8452_03971		CP125836.1	50620132	50622816	Wilt Survival	0.205575	0.043304
P8452_03979	SEC15A		CP125836.1	50744379	50746754	Wilt VWC	0.00633842	0.0472868
P8452_04013	RPL19A		CP125836.1	51066539	51067973	Wilt VWC	0.00664486	0.0382469
P8452_04018	P8452_04018	grey	CP125836.1	51100997	51102019	Wilt Survival	-0.193419	0.0482623
P8452_04038	ARG2	brown	CP125836.1	51481783	51482422	Wilt Survival	-0.290056	0.015647
P8452_04047	RPL22B	brown	CP125836.1	51602763	51604155	Wilt Survival	-0.208512	0.0393847
P8452_04089	GRXC13	brown	CP125836.1	52138542	52138844	Wilt Survival	0.197445	0.0420889
P8452_04089	GRXC13	brown	CP125836.1	52138542	52138844	Wilt VWC	0.00709106	0.0273031
P8452_04141	SP1		CP125836.1	52711114	52714781	Wilt VWC	0.00629693	0.0497641
P8452_04150	P8452_04150	brown	CP125836.1	52780015	52781677	Wilt VWC	-0.00739754	0.0194832
P8452_04170	P8452_04170		CP125836.1	53002746	53003370	Wilt Survival	0.213154	0.0285226
P8452_04170	P8452_04170		CP125836.1	53002746	53003370	Wilt VWC	0.00867022	0.00592254
P8452_04174	PUMP3		CP125836.1	53037324	53038430	Wilt Survival	-0.198471	0.0419097
P8452_04239	P8452_04239		CP125836.1	53722291	53727785	Wilt Survival	-0.187744	0.0498251
P8452_04243	P8452_04243		CP125836.1	53753202	53758172	Wilt Survival	0.234909	0.0124541
P8452_04243	P8452_04243		CP125836.1	53753202	53758172	Wilt VWC	0.00735658	0.0199811
P8452_04291	P8452_04291	brown	CP125836.1	54558415	54560035	Wilt VWC	-0.0109863	0.00685511
P8452_04296	P8452_04296		CP125836.1	54600366	54602965	Wilt VWC	-0.00829658	0.0272081
P8452_04330	P8452_04330		CP125836.1	54937009	54941092	Wilt VWC	0.00802474	0.00948361
P8452_04348	P8452_04348		CP125836.1	55135215	55140106	Wilt Survival	-0.192052	0.0450702
P8452_04359	P8452_04359		CP125836.1	55299774	55303852	Wilt VWC	-0.00654984	0.0448427
P8452_04373	P8452_04373	brown	CP125836.1	55498949	55499339	Wilt VWC	0.00673009	0.0367346
P8452_04383	NRP1		CP125836.1	55648943	55650847	Wilt VWC	0.00721512	0.0216749
P8452_04416	GET3B		CP125836.1	56003708	56007383	Wilt Survival	-0.226858	0.0317189
P8452_04434	OST1B		CP125836.1	56212683	56217678	Wilt VWC	0.00824837	0.00846858
P8452_04459	P8452_04459		CP125836.1	56616586	56624822	Wilt VWC	0.00732231	0.021712
P8452_04468	P8452_04468		CP125836.1	56692278	56694064	Wilt Survival	-0.21106	0.0295109
P8452_04468	P8452_04468		CP125836.1	56692278	56694064	Wilt VWC	-0.00744326	0.0204403
P8452_04486	P8452_04486	blue	CP125836.1	56868055	56871685	Wilt VWC	0.00692223	0.0289716
P8452_04558	P8452_04558		CP125836.1	57594607	57603722	Wilt Survival	-0.27623	0.00659419
P8452_04558	P8452_04558		CP125836.1	57594607	57603722	Wilt VWC	-0.00717835	0.0406862
P8452_04566	P8452_04566	turquoise	CP125836.1	57683718	57686572	Wilt Survival	-0.280207	0.0362558
P8452_04566	P8452_04566	turquoise	CP125836.1	57683718	57686572	Wilt VWC	-0.00935061	0.0360633
P8452_04567	P8452_04567		CP125836.1	57688210	57690809	Wilt VWC	0.00648206	0.0419707
P8452_04573	P8452_04573		CP125836.1	57728183	57731573	Wilt Survival	-0.206942	0.0383901
P8452_04575	P8452_04575		CP125836.1	57739617	57742702	Wilt VWC	0.00728981	0.020916
P8452_04600	P8452_04600		CP125836.1	58012632	58016010	Wilt Survival	-0.241144	0.0357131
P8452_04617	P8452_04617		CP125836.1	58131287	58139237	Wilt VWC	0.0064961	0.0414093
P8452_04623	P8452_04623		CP125836.1	58194745	58198191	Wilt VWC	0.00730231	0.0249557
P8452_04634	P8452_04634		CP125836.1	58265470	58267248	Wilt VWC	-0.00804295	0.0369549
P8452_04637	RPL3		CP125836.1	58295374	58298307	Wilt VWC	0.00703903	0.0255099
P8452_04643	P8452_04643	turquoise	CP125836.1	58353814	58355403	Wilt VWC	-0.00889983	0.039205
P8452_04648	TULP8		CP125836.1	58422474	58424565	Wilt VWC	0.00633842	0.0472868
P8452_04664	P8452_04664		CP125836.1	58605523	58606752	Wilt VWC	0.00723117	0.0225897
P8452_04675	P8452_04675		CP125836.1	58715912	58728330	Wilt VWC	-0.00798927	0.0426828
P8452_04679	P8452_04679		CP125836.1	58842890	58845887	Wilt VWC	0.00639859	0.0460299
P8452_04734	P8452_04734		CP125836.1	59293446	59294000	Wilt VWC	-0.00799615	0.0218018
P8452_04734	P8452_04734		CP125836.1	59293446	59294000	Wilt Survival	-0.237473	0.0233101
P8452_04752	P8452_04752	brown	CP125836.1	59462708	59463484	Wilt VWC	-0.00806765	0.00954864
P8452_04752	P8452_04752	brown	CP125836.1	59462708	59463484	Wilt Survival	-0.2221	0.0188464
P8452_04760	P8452_04760		CP125836.1	59512470	59516722	Wilt Survival	0.206411	0.03351
P8452_04764	TPP2		CP125836.1	59554027	59572119	Wilt VWC	0.00708798	0.0271241
P8452_04764	TPP2		CP125836.1	59554027	59572119	Wilt VWC	-0.00669699	0.0463949
P8452_04773	P8452_04773		CP125836.1	59665220	59668137	Wilt VWC	0.00704672	0.0302537
P8452_04784	P8452_04784	turquoise	CP125836.1	59765250	59768597	Wilt VWC	-0.0101184	0.0114153
P8452_04812	HDG1		CP125836.1	60014850	60019183	Wilt VWC	0.00641832	0.0437966
P8452_04814	RBL2		CP125836.1	60041979	60043767	Wilt VWC	-0.0139978	0.00205487
P8452_04829	P8452_04829		CP125836.1	60188035	60188667	Wilt VWC	-0.0131816	0.00289359
P8452_04837	P8452_04837		CP125836.1	60239959	60241926	Wilt VWC	0.00668799	0.0374105
P8452_04840	PER66	brown	CP125836.1	60281512	60282958	Wilt VWC	-0.0112325	0.00647559
P8452_04852	P8452_04852		CP125836.1	60431801	60433854	Wilt VWC	0.00759896	0.0152716
P8452_04859	P8452_04859		CP125836.1	60490402	60493071	Wilt VWC	0.00631949	0.0479197
P8452_04867	XLT2		CP125836.1	60545005	60546519	Wilt Survival	-0.213312	0.0257387
P8452_04867	XLT2		CP125836.1	60545005	60546519	Wilt VWC	-0.00671043	0.0365524
P8452_04869	RAR1		CP125836.1	60566120	60569782	Wilt Survival	0.212904	0.0297725
P8452_04878	2024-08-02		CP125836.1	60689800	60692016	Wilt VWC	0.00633842	0.0472868
P8452_04890	P8452_04890	turquoise	CP125836.1	60759175	60760068	Wilt VWC	-0.0108348	0.0130217
P8452_04903	40S		CP125836.1	60922880	60925086	Wilt VWC	0.00844208	0.00595803
P8452_04940	FRL4A		CP125836.1	61270829	61273036	Wilt Survival	0.211671	0.0251366
P8452_04944	HIS3		CP125836.1	61323839	61326907	Wilt Survival	-0.210229	0.0280357
P8452_04954	P8452_04954		CP125836.1	61449386	61453079	Wilt VWC	0.00816562	0.00913948
P8452_04967	P8452_04967	grey	CP125836.1	61593927	61599724	Wilt VWC	-0.00811391	0.0291218
P8452_04974	P8452_04974		CP125836.1	61661157	61664430	Wilt Survival	-0.279461	0.0138242
P8452_05024	P8452_05024		CP125836.1	62046178	62049110	Wilt VWC	0.00718094	0.0225485
P8452_05035	P8452_05035	grey	CP125836.1	62120144	62120362	Wilt VWC	0.0062753	0.0497924
P8452_05053	P8452_05053		CP125836.1	62240372	62244088	Wilt Survival	-0.254724	0.00968892
P8452_05103	P8452_05103		CP125836.1	62614510	62615352	Wilt VWC	-0.00878645	0.0257529
P8452_05106	NPY2		CP125836.1	62649912	62652477	Wilt VWC	-0.00873729	0.0137017
P8452_05110	P8452_05110		CP125836.1	62684689	62688243	Wilt VWC	-0.00685292	0.0362239
P8452_05110	P8452_05110		CP125836.1	62684689	62688243	Wilt Survival	-0.243641	0.0111613
P8452_05140	P8452_05140		CP125836.1	62936270	62937295	Wilt VWC	0.00633842	0.0472868
P8452_05148	P8452_05148		CP125836.1	62988677	62990098	Wilt VWC	-0.0100368	0.0153341
P8452_05158	P8452_05158		CP125836.1	63075498	63076913	Wilt Survival	-0.201051	0.0382997
P8452_05190	P8452_05190		CP125836.1	63322958	63323302	Wilt Survival	-0.293678	0.0064014
P8452_05243	CP2		CP125836.1	63696065	63701655	Wilt VWC	-0.00701735	0.0334363
P8452_05251	BAT1		CP125836.1	63806414	63809362	Wilt VWC	0.00679235	0.032766
P8452_05255	P8452_05255		CP125836.1	63848862	63851338	Wilt Survival	-0.196315	0.0477899
P8452_05288	P8452_05288		CP125836.1	64107699	64108019	Wilt VWC	0.0089104	0.00429773
P8452_05318	P8452_05318		CP125836.1	64419128	64419646	Wilt Survival	-0.222076	0.0477195
P8452_05328	CUT1		CP125836.1	64501116	64502606	Wilt Survival	0.209419	0.0298537
P8452_05328	CUT1		CP125836.1	64501116	64502606	Wilt VWC	0.0105661	0.000350032
P8452_05340	P8452_05340		CP125836.1	64643827	64644294	Wilt VWC	0.00628781	0.0487385
P8452_05371	P8452_05371	brown	CP125836.1	64962188	64963700	Wilt Survival	-0.26396	0.00875509
P8452_05371	P8452_05371	brown	CP125836.1	64962188	64963700	Wilt VWC	-0.00745277	0.0300517
P8452_05384	P8452_05384	brown	CP125836.1	65028465	65031349	Wilt VWC	-0.00719276	0.0222914
P8452_05427	P8452_05427		CP125836.1	65318906	65321831	Wilt Survival	0.194073	0.042359
P8452_05447	P8452_05447		CP125836.1	65468461	65471183	Wilt VWC	-0.00699788	0.0344321
P8452_05516	P8452_05516		CP125836.1	66011058	66011861	Wilt Survival	-0.205144	0.039245
P8452_05561	P8452_05561		CP125836.1	66378265	66379794	Wilt VWC	-0.0067716	0.0443866
P8452_05563	P8452_05563	blue	CP125836.1	66384941	66386748	Wilt Survival	0.209101	0.0295599
P8452_05563	P8452_05563	blue	CP125836.1	66384941	66386748	Wilt VWC	0.00849587	0.00634188
P8452_05579	P8452_05579		CP125836.1	66472722	66475725	Wilt VWC	0.00655035	0.0395607
P8452_05589	P8452_05589		CP125836.1	66533513	66535597	Wilt VWC	0.00751087	0.0394647
P8452_05615	ABCG1		CP125836.1	66729078	66731339	Wilt VWC	0.00775257	0.014522
P8452_05615	ABCG1		CP125836.1	66729078	66731339	Wilt Survival	0.213907	0.0261702
P8452_05636	P8452_05636		CP125836.1	66863854	66867061	Wilt VWC	0.00781305	0.0120611
P8452_05648	HD16		CP125836.1	66929139	66933738	Wilt VWC	0.00724345	0.0221137
P8452_05650	TON1A		CP125836.1	66942130	66944924	Wilt Survival	-0.209432	0.0302605
P8452_05666	PTI13		CP125836.1	67105398	67108703	Wilt VWC	0.00671418	0.0346718
P8452_05686	P8452_05686		CP125836.1	67242776	67244273	Wilt VWC	0.00688954	0.0292735
P8452_05693	PNSL5		CP125836.1	67321459	67322799	Wilt Survival	0.198694	0.0406034
P8452_05693	PNSL5		CP125836.1	67321459	67322799	Wilt VWC	0.00672999	0.0371989
P8452_05708	OPR1		CP125837.1	102098	112020	Wilt VWC	-0.0105739	0.0127431
P8452_05810	RPB2		CP125837.1	1042205	1050013	Wilt VWC	0.00838453	0.00664895
P8452_05811	P8452_05811		CP125837.1	1059769	1063145	Wilt VWC	-0.00768112	0.0147726
P8452_05811	P8452_05811		CP125837.1	1059769	1063145	Wilt Survival	-0.20995	0.0281637
P8452_05851	P8452_05851	black	CP125837.1	1462070	1462568	Wilt VWC	0.00880333	0.00421563
P8452_05879	P8452_05879		CP125837.1	1693943	1696121	Wilt VWC	0.00650212	0.0415336
P8452_05898	P8452_05898		CP125837.1	1819302	1819769	Wilt Survival	0.204639	0.0367591
P8452_05898	P8452_05898		CP125837.1	1819302	1819769	Wilt VWC	0.00710999	0.0287967
P8452_05903	P8452_05903		CP125837.1	1846162	1849519	Wilt Survival	-0.20115	0.0348853
P8452_05937	P8452_05937		CP125837.1	2148132	2148944	Wilt VWC	0.00755516	0.0155427
P8452_05976	P8452_05976		CP125837.1	2409152	2410011	Wilt VWC	0.00754402	0.0232628
P8452_05976	P8452_05976		CP125837.1	2409152	2410011	Wilt Survival	0.254049	0.0095911
P8452_05997	VPS11		CP125837.1	2541066	2545907	Wilt Survival	-0.208167	0.0282709
P8452_06012	P8452_06012		CP125837.1	2645252	2649101	Wilt Survival	-0.227723	0.0399086
P8452_06020	P8452_06020		CP125837.1	2746102	2747064	Wilt VWC	0.00795829	0.0102173
P8452_06025	P8452_06025		CP125837.1	2803531	2805702	Wilt Survival	-0.257122	0.00921734
P8452_06029	P8452_06029		CP125837.1	2853665	2858630	Wilt VWC	-0.00770406	0.0440072
P8452_06044	P8452_06044		CP125837.1	3013677	3015980	Wilt Survival	0.200707	0.0353718
P8452_06090	P8452_06090		CP125837.1	3484044	3488605	Wilt Survival	0.195238	0.0409761
P8452_06115	P8452_06115	brown	CP125837.1	3727150	3730211	Wilt VWC	-0.00679254	0.0346742
P8452_06132	P8452_06132		CP125837.1	3851763	3855098	Wilt Survival	-0.188193	0.0492584
P8452_06148	P8452_06148		CP125837.1	3978345	3985469	Wilt VWC	0.00666835	0.044879
P8452_06159	P8452_06159		CP125837.1	4099457	4103386	Wilt VWC	0.00645048	0.0442681
P8452_06181	P8452_06181		CP125837.1	4255289	4259881	Wilt Survival	-0.222112	0.0225933
P8452_06217	P8452_06217		CP125837.1	4651177	4655997	Wilt VWC	0.00743289	0.0175724
P8452_06220	P8452_06220		CP125837.1	4670217	4674600	Wilt VWC	0.00643054	0.0440983
P8452_06225	UBP19		CP125837.1	4696352	4700784	Wilt Survival	-0.215385	0.0304742
P8452_06225	UBP19		CP125837.1	4696352	4700784	Wilt VWC	-0.00748995	0.0233115
P8452_06251	CIPK16		CP125837.1	4910715	4911986	Wilt Survival	-0.250788	0.0495169
P8452_06260	P8452_06260		CP125837.1	4981348	4984934	Wilt VWC	-0.00795232	0.0288977
P8452_06260	P8452_06260		CP125837.1	4981348	4984934	Wilt Survival	-0.249887	0.0213437
P8452_06261	TMN8		CP125837.1	5003962	5008185	Wilt VWC	-0.00797003	0.0225901
P8452_06261	TMN8		CP125837.1	5003962	5008185	Wilt Survival	-0.269896	0.00877919
P8452_06292	P8452_06292		CP125837.1	5196123	5198074	Wilt VWC	0.00961781	0.00147372
P8452_06296	CHIT5A	brown	CP125837.1	5247124	5249198	Wilt VWC	0.00678509	0.040385
P8452_06328	P8452_06328		CP125837.1	5539749	5542262	Wilt VWC	0.00675904	0.0386259
P8452_06329	P8452_06329		CP125837.1	5545729	5548936	Wilt Survival	-0.209599	0.0348138
P8452_06336	P8452_06336		CP125837.1	5604554	5607038	Wilt Survival	-0.203545	0.0389607
P8452_06344	DGR2		CP125837.1	5668256	5673150	Wilt Survival	-0.204012	0.0403419
P8452_06375	P8452_06375		CP125837.1	5982668	5989227	Wilt VWC	0.00664617	0.0367591
P8452_06379	P8452_06379		CP125837.1	6024633	6026214	Wilt VWC	0.00655065	0.0425292
P8452_06422	P8452_06422		CP125837.1	6371887	6373049	Wilt VWC	0.00744876	0.0172926
P8452_06490	P8452_06490		CP125837.1	7023078	7031116	Wilt VWC	0.00827513	0.00916857
P8452_06493	P8452_06493	brown	CP125837.1	7087322	7090346	Wilt VWC	-0.00710077	0.0433235
P8452_06497	P8452_06497		CP125837.1	7118084	7119522	Wilt Survival	-0.442705	0.00162069
P8452_06497	P8452_06497		CP125837.1	7118084	7119522	Wilt VWC	-0.0108697	0.0277957
P8452_06516	P8452_06516		CP125837.1	7283093	7287526	Wilt VWC	0.00675523	0.0348601
P8452_06534	P8452_06534		CP125837.1	7478752	7481277	Wilt Survival	-0.266048	0.0281113
P8452_06563	P8452_06563		CP125837.1	7713552	7714312	Wilt Survival	-0.268526	0.00616757
P8452_06563	P8452_06563		CP125837.1	7713552	7714312	Wilt VWC	-0.00751846	0.0250782
P8452_06579	P8452_06579		CP125837.1	7838076	7838441	Wilt VWC	0.00633842	0.0472868
P8452_06584	P8452_06584		CP125837.1	7874954	7878441	Wilt VWC	0.00633842	0.0472868
P8452_06600	P8452_06600	turquoise	CP125837.1	7984639	7988308	Wilt Survival	-0.368946	0.0119086
P8452_06600	P8452_06600	turquoise	CP125837.1	7984639	7988308	Wilt VWC	-0.0111812	0.0240637
P8452_06619	UBC9		CP125837.1	8229352	8233186	Wilt Survival	-0.197486	0.0381982
P8452_06650	P8452_06650		CP125837.1	8520141	8532629	Wilt Survival	-0.198584	0.0411838
P8452_06655	AAP3		CP125837.1	8585512	8588765	Wilt VWC	-0.00852378	0.0313489
P8452_06662	P8452_06662		CP125837.1	8689916	8694323	Wilt VWC	0.00778753	0.0126292
P8452_06725	P8452_06725		CP125837.1	9244603	9245661	Wilt VWC	0.0065954	0.0401444
P8452_06739	P8452_06739		CP125837.1	9347568	9349876	Wilt VWC	-0.00785585	0.0297285
P8452_06744	P8452_06744	turquoise	CP125837.1	9387865	9390205	Wilt VWC	-0.0120921	0.00489694
P8452_06747	P8452_06747		CP125837.1	9426247	9428193	Wilt VWC	-0.00860572	0.0276099
P8452_06823	P8452_06823		CP125837.1	10091382	10098459	Wilt Survival	-0.188327	0.0490831
P8452_06833	P8452_06833		CP125837.1	10154076	10157153	Wilt VWC	-0.00671156	0.0460575
P8452_06851	P8452_06851		CP125837.1	10370308	10373086	Wilt Survival	-0.357062	0.00309187
P8452_06959	P8452_06959		CP125837.1	11356288	11360139	Wilt VWC	-0.010387	0.00750926
P8452_06966	P8452_06966		CP125837.1	11406250	11408981	Wilt VWC	-0.00716017	0.0375721
P8452_06969	P8452_06969		CP125837.1	11446480	11468025	Wilt Survival	-0.207007	0.0311505
P8452_07008	P8452_07008		CP125837.1	11811695	11812314	Wilt Survival	-0.196098	0.0400074
P8452_07047	BEBT1		CP125837.1	12132832	12136262	Wilt VWC	0.00857216	0.00527845
P8452_07088	P8452_07088	turquoise	CP125837.1	12643134	12645896	Wilt Survival	-0.386744	0.0063138
P8452_07088	P8452_07088	turquoise	CP125837.1	12643134	12645896	Wilt VWC	-0.0156316	0.000516636
P8452_07109	CKL10		CP125837.1	12841326	12847819	Wilt Survival	-0.207825	0.0281938
P8452_07195	AMT11		CP125837.1	13640997	13642678	Wilt VWC	0.00636247	0.0469838
P8452_07198	P8452_07198		CP125837.1	13676474	13680528	Wilt VWC	-0.00866079	0.0102055
P8452_07212	P8452_07212		CP125837.1	13770011	13783749	Wilt VWC	-0.00805186	0.0266266
P8452_07212	P8452_07212		CP125837.1	13770011	13783749	Wilt Survival	-0.245855	0.0237192
P8452_07307	RAM2		CP125837.1	14738503	14740643	Wilt VWC	0.00645102	0.0434542
P8452_07386	P8452_07386	brown	CP125837.1	15482367	15484531	Wilt Survival	-0.313165	0.00744463
P8452_07410	P8452_07410		CP125837.1	15692206	15696579	Wilt VWC	0.0063607	0.0462003
P8452_07424	P8452_07424		CP125837.1	15800314	15806201	Wilt VWC	0.00654043	0.0406101
P8452_07496	SAP11		CP125837.1	16379177	16381639	Wilt VWC	-0.008063	0.0159751
P8452_07496	SAP11		CP125837.1	16379177	16381639	Wilt Survival	-0.229564	0.0231258
P8452_07533	CTPA3		CP125837.1	16833971	16838688	Wilt VWC	-0.011129	0.0106145
P8452_07540	P8452_07540	brown	CP125837.1	16892292	16892612	Wilt VWC	0.00699281	0.0268898
P8452_07555	P8452_07555	brown	CP125837.1	17000537	17002235	Wilt Survival	-0.201125	0.0400247
P8452_07561	P8452_07561		CP125837.1	17095370	17104526	Wilt VWC	-0.00689261	0.0313787
P8452_07621	P8452_07621		CP125837.1	17665452	17667192	Wilt VWC	0.00839047	0.00725784
P8452_07637	P8452_07637		CP125837.1	17826563	17829330	Wilt Survival	0.195989	0.0429627
P8452_07642	P8452_07642	grey	CP125837.1	17874258	17877778	Wilt VWC	-0.00670089	0.0449095
P8452_07654	P8452_07654	turquoise	CP125837.1	17977058	17983549	Wilt VWC	-0.00866871	0.0276517
P8452_07680	P8452_07680		CP125837.1	18232753	18233649	Wilt VWC	-0.0081068	0.0149532
P8452_07680	P8452_07680		CP125837.1	18232753	18233649	Wilt Survival	-0.262002	0.0079698
P8452_07694	P8452_07694		CP125837.1	18316123	18318761	Wilt Survival	-0.231039	0.0213017
P8452_07694	P8452_07694		CP125837.1	18316123	18318761	Wilt VWC	-0.0078489	0.0186673
P8452_07695	P8452_07695		CP125837.1	18477504	18480962	Wilt VWC	-0.00805978	0.0277923
P8452_07695	P8452_07695		CP125837.1	18477504	18480962	Wilt Survival	-0.243148	0.0268006
P8452_07708	P8452_07708		CP125837.1	18634506	18643579	Wilt Survival	-0.221253	0.0380237
P8452_07726	NSA2		CP125837.1	18888942	18891255	Wilt VWC	0.00798984	0.00987634
P8452_07734	NHL1		CP125837.1	18988574	18989203	Wilt VWC	0.00643105	0.0432909
P8452_07743	P8452_07743		CP125837.1	19092367	19094768	Wilt VWC	0.00633842	0.0472868
P8452_07762	P8452_07762		CP125837.1	19306400	19306750	Wilt Survival	-0.207764	0.0301852
P8452_07775	P8452_07775		CP125837.1	19395493	19398097	Wilt Survival	-0.248384	0.00725354
P8452_07784	P8452_07784		CP125837.1	19459960	19475093	Wilt Survival	-0.202219	0.035693
P8452_07807	P8452_07807		CP125837.1	19701112	19703131	Wilt VWC	-0.00676637	0.039405
P8452_07807	P8452_07807		CP125837.1	19701112	19703131	Wilt Survival	-0.247484	0.00996266
P8452_07808	P8452_07808		CP125837.1	19728017	19729507	Wilt VWC	0.00694918	0.0283681
P8452_07839	P8452_07839		CP125837.1	20140403	20143668	Wilt VWC	0.00633842	0.0472868
P8452_07949	P8452_07949		CP125837.1	21652186	21657897	Wilt VWC	0.00633842	0.0472868
P8452_07952	P8452_07952		CP125837.1	21692313	21697538	Wilt Survival	-0.250396	0.00994248
P8452_07952	P8452_07952		CP125837.1	21692313	21697538	Wilt VWC	-0.00679463	0.0410063
P8452_07973	CDC48E		CP125837.1	21957233	21960973	Wilt Survival	-0.244424	0.00984188
P8452_07977	OTU10		CP125837.1	21986554	21990462	Wilt VWC	-0.00685106	0.0313563
P8452_07977	OTU10		CP125837.1	21986554	21990462	Wilt Survival	-0.196489	0.040511
P8452_08044	P8452_08044		CP125837.1	22701496	22708365	Wilt VWC	0.00654495	0.0404455
P8452_08121	SLT1		CP125837.1	23569899	23571404	Wilt VWC	-0.00935523	0.00582614
P8452_08121	SLT1		CP125837.1	23569899	23571404	Wilt Survival	-0.28131	0.00568133
P8452_08183	P8452_08183		CP125837.1	24215221	24218803	Wilt VWC	0.00860899	0.00645095
P8452_08306	P8452_08306		CP125837.1	25910915	25912886	Wilt Survival	-0.220177	0.0289826
P8452_08357	P8452_08357		CP125837.1	26405960	26408740	Wilt VWC	0.00653638	0.0400872
P8452_08366	P8452_08366		CP125837.1	26504843	26518396	Wilt VWC	0.00688655	0.030825
P8452_08377	P8452_08377		CP125837.1	26658584	26665437	Wilt VWC	-0.00698706	0.0491468
P8452_08408	P8452_08408		CP125837.1	26982147	26988140	Wilt VWC	-0.00694521	0.0492039
P8452_08410	AMI1		CP125837.1	26993691	26996477	Wilt VWC	0.00655702	0.0416599
P8452_08427	P8452_08427		CP125837.1	27126739	27128481	Wilt VWC	-0.00664853	0.0390988
P8452_08427	P8452_08427		CP125837.1	27126739	27128481	Wilt Survival	-0.195929	0.0430253
P8452_08437	P8452_08437		CP125837.1	27236352	27240727	Wilt VWC	-0.00809615	0.00996283
P8452_08437	P8452_08437		CP125837.1	27236352	27240727	Wilt Survival	-0.241801	0.0103395
P8452_08449	P8452_08449		CP125837.1	27434166	27436227	Wilt Survival	-0.200299	0.0353089
P8452_08483	P8452_08483		CP125837.1	27787619	27788859	Wilt VWC	-0.00919626	0.0182402
P8452_08488	P8452_08488		CP125837.1	27917220	27917621	Wilt VWC	-0.007182	0.0454178
P8452_08520	P8452_08520	turquoise	CP125837.1	28199532	28200045	Wilt Survival	-0.220673	0.032059
P8452_08538	P8452_08538		CP125837.1	28390087	28392065	Wilt Survival	-0.256692	0.00572206
P8452_08539	P8452_08539	grey	CP125837.1	28393493	28396088	Wilt Survival	-0.192221	0.0478697
P8452_08539	P8452_08539	brown	CP125837.1	28393493	28396088	Wilt Survival	-0.192221	0.0478697
P8452_08548	P8452_08548	turquoise	CP125837.1	28466052	28470254	Wilt Survival	-0.381106	0.00314429
P8452_08548	P8452_08548	turquoise	CP125837.1	28466052	28470254	Wilt VWC	-0.0117658	0.0070812
P8452_08576	P8452_08576		CP125837.1	29031626	29036999	Wilt Survival	-0.237384	0.0343226
P8452_08577	P8452_08577		CP125837.1	29064413	29068878	Wilt VWC	-0.0104311	0.0096538
P8452_08601	P8452_08601		CP125837.1	29573951	29576874	Wilt Survival	0.255312	0.00543082
P8452_08653	P8452_08653		CP125837.1	30224616	30228371	Wilt Survival	-0.206071	0.0380839
P8452_08712	P8452_08712	black	CP125837.1	31039706	31041508	Wilt VWC	0.00700118	0.0329876
P8452_08758	P8452_08758	grey	CP125837.1	31757447	31759124	Wilt VWC	-0.00698727	0.0429494
P8452_08758	P8452_08758	grey	CP125837.1	31757447	31759124	Wilt Survival	-0.223837	0.0294899
P8452_08770	P8452_08770		CP125837.1	31895345	31908863	Wilt VWC	-0.00705261	0.029702
P8452_08770	P8452_08770		CP125837.1	31895345	31908863	Wilt Survival	-0.224168	0.0203369
P8452_08836	YSL1		CP125837.1	33602861	33606260	Wilt VWC	0.00797367	0.0105013
P8452_08838	P8452_08838	yellow	CP125837.1	33774601	33779702	Wilt Survival	-0.279634	0.0274148
P8452_08853	P8452_08853		CP125837.1	34198350	34206400	Wilt VWC	0.00648238	0.0415338
P8452_08868	P8452_08868		CP125837.1	34592903	34595510	Wilt VWC	0.00951232	0.00146975
P8452_08896	P8452_08896		CP125837.1	35343372	35344151	Wilt Survival	-0.20792	0.0456768
P8452_08896	P8452_08896		CP125837.1	35343372	35344151	Wilt VWC	-0.007306	0.0342264
P8452_08903	P8452_08903		CP125837.1	35469894	35471692	Wilt VWC	0.00669121	0.040576
P8452_08914	P8452_08914		CP125837.1	35605573	35608960	Wilt VWC	-0.0074062	0.0184707
P8452_08916	P8452_08916		CP125837.1	35631450	35640828	Wilt Survival	-0.228738	0.0179849
P8452_08916	P8452_08916		CP125837.1	35631450	35640828	Wilt VWC	-0.0071424	0.0279649
P8452_08928	P8452_08928		CP125837.1	35912047	35914678	Wilt VWC	-0.00682958	0.043154
P8452_08997	P8452_08997	grey	CP125837.1	41637656	41639365	Wilt Survival	-0.206619	0.0346634
P8452_08997	P8452_08997	grey	CP125837.1	41637656	41639365	Wilt VWC	-0.00677152	0.0382005
P8452_09001	P8452_09001		CP125837.1	41804715	41805503	Wilt VWC	0.00645446	0.0431731
P8452_09034	P8452_09034		CP125837.1	42528903	42532007	Wilt VWC	0.00631592	0.048059
P8452_09075	IAA16		CP125837.1	43473597	43476927	Wilt VWC	0.00691999	0.02948
P8452_09082	P8452_09082		CP125837.1	43620690	43623080	Wilt VWC	0.00633842	0.0472868
P8452_09097	P8452_09097		CP125837.1	44042882	44043436	Wilt VWC	-0.00680018	0.0409294
P8452_09101	P8452_09101		CP125837.1	44114419	44115999	Wilt VWC	0.00772123	0.0143415
P8452_09106	P8452_09106		CP125837.1	44213907	44216277	Wilt Survival	-0.250675	0.00894971
P8452_09122	P8452_09122		CP125837.1	44352707	44355445	Wilt VWC	0.00646168	0.0422275
P8452_09131	EDR1		CP125837.1	44518803	44527141	Wilt Survival	-0.22332	0.0227565
P8452_09131	EDR1		CP125837.1	44518803	44527141	Wilt VWC	-0.00794245	0.0142477
P8452_09174	P8452_09174		CP125837.1	45623650	45624765	Wilt Survival	-0.267877	0.0138258
P8452_09174	P8452_09174		CP125837.1	45623650	45624765	Wilt VWC	-0.00841789	0.0213599
P8452_09185	CDKD1		CP125837.1	45817197	45821969	Wilt Survival	-0.188133	0.049255
P8452_09225	P8452_09225		CP125837.1	46793581	46795029	Wilt Survival	0.220804	0.0232722
P8452_09267	P8452_09267		CP125837.1	47727415	47733107	Wilt Survival	-0.197902	0.040936
P8452_09316	STR6		CP125837.1	48337069	48340746	Wilt VWC	0.00633778	0.046946
P8452_09327	GOLS2		CP125837.1	48473684	48475080	Wilt Survival	-0.196548	0.0394701
P8452_09327	GOLS2		CP125837.1	48473684	48475080	Wilt VWC	-0.00674192	0.0335862
P8452_09328	ABCI20		CP125837.1	48479648	48482675	Wilt Survival	0.208761	0.0287406
P8452_09328	ABCI20		CP125837.1	48479648	48482675	Wilt VWC	0.00931387	0.00210811
P8452_09344	CPNIFS3		CP125837.1	48669488	48670849	Wilt VWC	-0.00762008	0.0389769
P8452_09347	P8452_09347		CP125837.1	48682017	48702431	Wilt VWC	-0.00673222	0.0445503
P8452_09361	P8452_09361		CP125837.1	48814559	48815029	Wilt VWC	0.00690815	0.0289224
P8452_09372	P8452_09372		CP125837.1	48908100	48911196	Wilt VWC	-0.00844334	0.0102405
P8452_09372	P8452_09372		CP125837.1	48908100	48911196	Wilt Survival	-0.230768	0.0209814
P8452_09407	SPL1		CP125837.1	49274944	49281078	Wilt VWC	-0.00673355	0.0337042
P8452_09409	ATG8I	brown	CP125837.1	49285458	49286659	Wilt VWC	-0.00719638	0.0380098
P8452_09453	P8452_09453		CP125837.1	49923555	49926832	Wilt VWC	0.00781429	0.0138645
P8452_09453	P8452_09453		CP125837.1	49923555	49926832	Wilt Survival	0.215442	0.0253169
P8452_09480	P8452_09480		CP125837.1	50256737	50262067	Wilt VWC	0.00633842	0.0472868
P8452_09494	SEC15A		CP125837.1	50418964	50421339	Wilt VWC	0.00633842	0.0472868
P8452_09509	P8452_09509		CP125837.1	50548667	50549568	Wilt VWC	0.00668455	0.0359668
P8452_09564	BGLU5		CP125837.1	51181305	51184831	Wilt VWC	0.00753954	0.0204192
P8452_09570	ABCC14		CP125837.1	51233324	51239019	Wilt VWC	-0.010361	0.0132261
P8452_09619	P8452_09619		CP125837.1	51967449	51969851	Wilt VWC	0.00728851	0.0206165
P8452_09708	P8452_09708		CP125837.1	52729155	52734094	Wilt VWC	0.00739698	0.0183486
P8452_09708	P8452_09708		CP125837.1	52729155	52734094	Wilt Survival	0.188475	0.0491394
P8452_09714	RABC2A		CP125837.1	52836297	52839609	Wilt VWC	-0.0119424	0.00485533
P8452_09773	LTA3		CP125837.1	53633499	53650694	Wilt Survival	-0.191393	0.04607
P8452_09774	P8452_09774		CP125837.1	53657423	53661810	Wilt VWC	-0.00761375	0.0322487
P8452_09777	P8452_09777	turquoise	CP125837.1	53699210	53700863	Wilt VWC	-0.00885006	0.0342704
P8452_09814	P8452_09814		CP125837.1	54091113	54095993	Wilt Survival	-0.234619	0.0169897
P8452_09821	P8452_09821		CP125837.1	54201960	54204150	Wilt VWC	-0.00650936	0.0424601
P8452_09854	P8452_09854		CP125837.1	54648447	54649634	Wilt VWC	-0.0131003	0.00175494
P8452_09886	AVT1C	brown	CP125837.1	55073859	55074494	Wilt VWC	0.00670898	0.0366652
P8452_09901	P8452_09901		CP125837.1	55148937	55150175	Wilt Survival	-0.256599	0.0133062
P8452_09944	TET6		CP125837.1	55681200	55683479	Wilt VWC	-0.0126243	0.00125948
P8452_09987	P8452_09987	brown	CP125837.1	56119354	56119824	Wilt VWC	-0.00659964	0.0485738
P8452_09994	P8452_09994		CP125837.1	56179799	56186853	Wilt VWC	-0.00669924	0.044288
P8452_09994	P8452_09994		CP125837.1	56179799	56186853	Wilt Survival	-0.197658	0.0482208
P8452_10001	P8452_10001		CP125837.1	56281739	56283499	Wilt Survival	-0.225944	0.0239533
P8452_10125	P8452_10125		CP125837.1	57490854	57492789	Wilt VWC	-0.00871158	0.0241614
P8452_10131	P8452_10131		CP125837.1	57555876	57560793	Wilt VWC	0.00706312	0.0297793
P8452_10135	P8452_10135		CP125837.1	57578879	57580096	Wilt VWC	-0.00849083	0.0349855
P8452_10144	P8452_10144		CP125837.1	57756101	57764910	Wilt Survival	-0.188282	0.0491427
P8452_10170	PRAF1		CP125837.1	58089622	58097583	Wilt VWC	-0.00751701	0.0337495
P8452_10170	PRAF1		CP125837.1	58089622	58097583	Wilt Survival	-0.274811	0.00782824
P8452_10176	P8452_10176		CP125837.1	58189972	58192932	Wilt VWC	0.00674544	0.0331599
P8452_10187	P8452_10187		CP125837.1	58260828	58261724	Wilt Survival	-0.225688	0.0330711
P8452_10194	P8452_10194		CP125837.1	58323699	58326751	Wilt VWC	0.00932243	0.00263705
P8452_10199	P8452_10199		CP125837.1	58373154	58379330	Wilt Survival	-0.214099	0.0363747
P8452_10212	P8452_10212	grey	CP125837.1	58479016	58480236	Wilt VWC	0.00633842	0.0472868
P8452_10223	P8452_10223		CP125837.1	58575938	58576492	Wilt VWC	-0.00691494	0.0464292
P8452_10228	P8452_10228		CP125837.1	58615329	58626804	Wilt VWC	0.00663193	0.0368673
P8452_10230	P8452_10230		CP125837.1	58653800	58654866	Wilt VWC	-0.00814104	0.015791
P8452_10230	P8452_10230		CP125837.1	58653800	58654866	Wilt Survival	-0.23189	0.0228207
P8452_10235	P8452_10235		CP125837.1	58722632	58726233	Wilt VWC	0.00740304	0.0180787
P8452_10235	P8452_10235		CP125837.1	58722632	58726233	Wilt Survival	0.227838	0.0149191
P8452_10246	P8452_10246		CP125837.1	58801675	58805974	Wilt VWC	0.00779798	0.0131867
P8452_10272	P8452_10272	turquoise	CP125837.1	59017373	59020116	Wilt VWC	-0.00947629	0.0211654
P8452_10272	P8452_10272	turquoise	CP125837.1	59017373	59020116	Wilt VWC	-0.00898009	0.0250508
P8452_10273	P8452_10273		CP125837.1	59022595	59026552	Wilt VWC	-0.00838077	0.0299626
P8452_10275	P8452_10275		CP125837.1	59060203	59062549	Wilt Survival	0.190097	0.0485244
P8452_10285	P8452_10285		CP125837.1	59150744	59151953	Wilt Survival	-0.201587	0.0345273
P8452_10303	RBL2		CP125837.1	59287300	59289142	Wilt Survival	-0.260183	0.0197309
P8452_10321	P8452_10321		CP125837.1	59427470	59428102	Wilt Survival	-0.24338	0.0267751
P8452_10329	PER66	turquoise	CP125837.1	59490506	59491981	Wilt VWC	-0.0116205	0.00379359
P8452_10334	AGL6		CP125837.1	59527264	59533774	Wilt Survival	-0.22933	0.0337001
P8452_10371	P8452_10371		CP125837.1	59865641	59867384	Wilt VWC	-0.00704178	0.0321096
P8452_10371	P8452_10371		CP125837.1	59865641	59867384	Wilt Survival	-0.228875	0.0190332
P8452_10376	SOBIR1		CP125837.1	59935654	59937600	Wilt VWC	0.00633842	0.0472868
P8452_10398	P8452_10398		CP125837.1	60154662	60156246	Wilt VWC	0.00633842	0.0472868
P8452_10409	P8452_10409		CP125837.1	60286569	60287901	Wilt VWC	0.00735048	0.0242697
P8452_10409	P8452_10409		CP125837.1	60286569	60287901	Wilt Survival	0.198129	0.0453608
P8452_10423	P8452_10423		CP125837.1	60404886	60405398	Wilt VWC	0.00652061	0.0408512
P8452_10444	P8452_10444		CP125837.1	60543945	60544547	Wilt VWC	0.00633842	0.0472868
P8452_10485	LOX5		CP125837.1	60959509	60966170	Wilt VWC	0.00702066	0.026744
P8452_10507	CHR12		CP125837.1	61124183	61134120	Wilt VWC	0.00760218	0.0149907
P8452_10523	P8452_10523		CP125837.1	61254435	61255569	Wilt VWC	0.00845141	0.00600907
P8452_10548	P8452_10548		CP125837.1	61412036	61414251	Wilt VWC	0.00633842	0.0472868
P8452_10560	P8452_10560		CP125837.1	61491581	61493398	Wilt VWC	0.00750094	0.0170634
P8452_10562	P8452_10562		CP125837.1	61504545	61507632	Wilt VWC	0.00849416	0.00614356
P8452_10610	P8452_10610	brown	CP125837.1	61838669	61840535	Wilt Survival	-0.19794	0.0481918
P8452_10621	P8452_10621		CP125837.1	61910830	61911162	Wilt Survival	-0.21105	0.0427957
P8452_10635	P8452_10635		CP125837.1	62057014	62062282	Wilt VWC	0.00633842	0.0472868
P8452_10640	RPL24		CP125837.1	62093092	62094830	Wilt VWC	0.0071476	0.0244383
P8452_10658	FUC95A		CP125837.1	62259957	62265398	Wilt VWC	-0.00795847	0.0292018
P8452_10672	P8452_10672		CP125837.1	62367873	62369324	Wilt Survival	0.20701	0.0294052
P8452_10687	P8452_10687		CP125837.1	62469345	62475189	Wilt VWC	-0.00699906	0.0387099
P8452_10717	RPI1		CP125837.1	62721349	62726734	Wilt VWC	0.00988772	0.000960024
P8452_10775	P8452_10775		CP125837.1	63279364	63286948	Wilt VWC	0.00801049	0.00998232
P8452_10803	P8452_10803		CP125837.1	63462195	63466142	Wilt VWC	0.0071732	0.0240518
P8452_10836	RPL15	blue	CP125837.1	63803138	63808072	Wilt VWC	-0.00766102	0.0488917
P8452_10836	RPL15	blue	CP125837.1	63803138	63808072	Wilt Survival	-0.2453	0.0343359
P8452_10842	P8452_10842		CP125837.1	63891378	63891734	Wilt VWC	-0.00726668	0.0232935
P8452_10842	P8452_10842		CP125837.1	63891378	63891734	Wilt Survival	-0.235913	0.013059
P8452_10873	P8452_10873	brown	CP125837.1	64201414	64201779	Wilt Survival	-0.238207	0.0111734
P8452_10898	P8452_10898		CP125837.1	64445473	64450466	Wilt VWC	-0.00887806	0.014921
P8452_10915	MVD2		CP125837.1	64584024	64587187	Wilt Survival	-0.210137	0.0266554
P8452_10917	P8452_10917		CP125837.1	64590859	64593694	Wilt VWC	0.00753279	0.0178965
P8452_10921	P8452_10921		CP125837.1	64608249	64609125	Wilt VWC	0.00633842	0.0472868
P8452_10948	P8452_10948	yellow	CP125837.1	64804306	64806980	Wilt Survival	-0.208324	0.0318682
P8452_10948	P8452_10948	yellow	CP125837.1	64804306	64806980	Wilt Survival	-0.208324	0.0318682
P8452_10967	P8452_10967		CP125837.1	64962475	64967495	Wilt VWC	-0.00671339	0.0383679
P8452_11013	P8452_11013		CP125837.1	65382929	65385029	Wilt VWC	-0.0070957	0.0253097
P8452_11032	CHR28		CP125837.1	65515532	65523682	Wilt VWC	-0.00629065	0.049437
P8452_11032	CHR28		CP125837.1	65515532	65523682	Wilt Survival	-0.227108	0.01571
P8452_11055	P8452_11055		CP125837.1	65658711	65661376	Wilt Survival	-0.216883	0.0306546
P8452_11117	P8452_11117		CP125837.1	66159253	66160164	Wilt VWC	0.00878514	0.00453783
P8452_11167	INT1		CP125837.1	66564732	66566495	Wilt VWC	0.00633842	0.0472868
P8452_11189	DCI1		CP125837.1	66722532	66723586	Wilt VWC	-0.00670369	0.0385098
P8452_11223	ASK10		CP125838.1	225135	230340	Wilt VWC	0.00843455	0.00605356
P8452_11224	HSP70		CP125838.1	233169	236124	Wilt Survival	0.218454	0.0213507
P8452_11224	HSP70		CP125838.1	233169	236124	Wilt VWC	0.00713571	0.0244867
P8452_11242	P8452_11242		CP125838.1	386729	392251	Wilt VWC	-0.00734087	0.0302641
P8452_11270	P8452_11270		CP125838.1	589065	591563	Wilt VWC	-0.00887192	0.00375806
P8452_11270	P8452_11270		CP125838.1	589065	591563	Wilt Survival	-0.253716	0.00620722
P8452_11284	PAP4		CP125838.1	699628	701770	Wilt VWC	0.00736564	0.0209607
P8452_11288	P8452_11288	brown	CP125838.1	722180	723691	Wilt VWC	0.0077501	0.0173785
P8452_11301	P8452_11301		CP125838.1	814023	815957	Wilt VWC	-0.00806062	0.0334892
P8452_11301	P8452_11301		CP125838.1	814023	815957	Wilt Survival	-0.294838	0.00769491
P8452_11331	P8452_11331		CP125838.1	1005655	1008239	Wilt VWC	0.00647547	0.0418633
P8452_11351	GMSGT3		CP125838.1	1177615	1179045	Wilt VWC	0.00719753	0.0220627
P8452_11358	ALD1	turquoise	CP125838.1	1226262	1229562	Wilt Survival	-0.24711	0.035908
P8452_11358	ALD1	turquoise	CP125838.1	1226262	1229562	Wilt VWC	-0.0081841	0.0372788
P8452_11366	P8452_11366		CP125838.1	1280341	1287771	Wilt VWC	0.00838902	0.00656777
P8452_11366	P8452_11366		CP125838.1	1280341	1287771	Wilt Survival	0.198006	0.0385325
P8452_11373	P8452_11373		CP125838.1	1318192	1322134	Wilt VWC	0.0075695	0.0157211
P8452_11378	P8452_11378		CP125838.1	1393102	1404119	Wilt VWC	-0.00776831	0.0302956
P8452_11397	DIT2		CP125838.1	1523049	1526768	Wilt Survival	0.218953	0.0238415
P8452_11427	DRP3A		CP125838.1	1734547	1744348	Wilt VWC	0.00682609	0.0313904
P8452_11432	P8452_11432		CP125838.1	1790566	1791369	Wilt VWC	0.00654602	0.0393671
P8452_11457	P8452_11457		CP125838.1	1968128	1970155	Wilt Survival	-0.235869	0.0137063
P8452_11457	P8452_11457		CP125838.1	1968128	1970155	Wilt VWC	-0.00810102	0.0107431
P8452_11460	TIN1		CP125838.1	1983106	1985083	Wilt Survival	-0.221656	0.0229048
P8452_11460	TIN1		CP125838.1	1983106	1985083	Wilt VWC	-0.00673082	0.0403037
P8452_11481	P8452_11481		CP125838.1	2127113	2128377	Wilt VWC	0.00633842	0.0472868
P8452_11524	P8452_11524		CP125838.1	2435104	2436450	Wilt VWC	-0.00883689	0.0129546
P8452_11571	P8452_11571		CP125838.1	2842371	2843729	Wilt VWC	0.00633842	0.0472868
P8452_11576	P8452_11576		CP125838.1	2872247	2873335	Wilt VWC	-0.00703767	0.0272321
P8452_11576	P8452_11576		CP125838.1	2872247	2873335	Wilt Survival	-0.221057	0.020038
P8452_11600	P8452_11600	brown	CP125838.1	3008004	3008714	Wilt VWC	-0.0100502	0.00924816
P8452_11605	P8452_11605		CP125838.1	3042512	3045298	Wilt VWC	0.00764738	0.0141451
P8452_11606	P8452_11606		CP125838.1	3050745	3052619	Wilt VWC	0.00633842	0.0472868
P8452_11627	P8452_11627		CP125838.1	3229974	3231421	Wilt Survival	-0.284548	0.0160922
P8452_11627	P8452_11627		CP125838.1	3229974	3231421	Wilt VWC	-0.00903197	0.0228107
P8452_11646	P8452_11646		CP125838.1	3411242	3412612	Wilt Survival	-0.195395	0.0476188
P8452_11704	P8452_11704		CP125838.1	3897604	3901577	Wilt VWC	-0.00673017	0.0450903
P8452_11720	TAX1		CP125838.1	3999612	3999965	Wilt Survival	-0.225779	0.0469354
P8452_11728	P8452_11728		CP125838.1	4045587	4047380	Wilt VWC	0.00822464	0.00836405
P8452_11733	P8452_11733		CP125838.1	4095959	4103121	Wilt VWC	0.00636477	0.045767
P8452_11742	P8452_11742		CP125838.1	4173541	4178361	Wilt Survival	0.188232	0.0495526
P8452_11742	P8452_11742		CP125838.1	4173541	4178361	Wilt VWC	0.0098382	0.000900575
P8452_11764	GNA1		CP125838.1	4380678	4383321	Wilt VWC	-0.00692652	0.0396106
P8452_11791	P8452_11791		CP125838.1	4595623	4596627	Wilt Survival	-0.209446	0.0443558
P8452_11791	P8452_11791		CP125838.1	4595623	4596627	Wilt VWC	-0.00731221	0.0343936
P8452_11827	P8452_11827		CP125838.1	4910736	4911116	Wilt Survival	-0.257201	0.0387583
P8452_11845	PTAC12	grey	CP125838.1	5090809	5101114	Wilt Survival	-0.24483	0.00979576
P8452_11863	P8452_11863		CP125838.1	5216962	5219008	Wilt Survival	-0.227057	0.0435818
P8452_11887	DEGP5		CP125838.1	5375331	5378847	Wilt VWC	0.0106187	0.000556684
P8452_11887	DEGP5		CP125838.1	5375331	5378847	Wilt Survival	0.289636	0.00223292
P8452_11893	P8452_11893		CP125838.1	5422281	5424103	Wilt VWC	0.00717507	0.0225421
P8452_11912	P8452_11912		CP125838.1	5620461	5626742	Wilt Survival	-0.223533	0.0270905
P8452_11928	GRXS10	grey	CP125838.1	5758688	5758996	Wilt VWC	-0.00793515	0.0160138
P8452_11944	BMY3		CP125838.1	5887304	5890092	Wilt Survival	-0.242871	0.013403
P8452_11944	BMY3		CP125838.1	5887304	5890092	Wilt VWC	-0.00814514	0.0127826
P8452_11948	P8452_11948		CP125838.1	5930001	5935997	Wilt VWC	0.00878736	0.00424638
P8452_11964	P8452_11964	black	CP125838.1	6070253	6072620	Wilt VWC	0.00725943	0.0276477
P8452_11989	P8452_11989	brown	CP125838.1	6226246	6227661	Wilt Survival	-0.19486	0.0485973
P8452_12012	P8452_12012		CP125838.1	6451268	6452224	Wilt Survival	-0.218605	0.0299682
P8452_12012	P8452_12012		CP125838.1	6451268	6452224	Wilt VWC	-0.00731231	0.0293658
P8452_12022	P8452_12022		CP125838.1	6569518	6579088	Wilt Survival	-0.202374	0.0349849
P8452_12039	P8452_12039		CP125838.1	6706932	6707717	Wilt VWC	0.00633842	0.0472868
P8452_12047	P8452_12047	green	CP125838.1	6744979	6745725	Wilt Survival	0.214967	0.0298781
P8452_12048	P8452_12048	brown	CP125838.1	6751388	6753856	Wilt Survival	0.222055	0.0190809
P8452_12164	P8452_12164	brown	CP125838.1	7806691	7808707	Wilt Survival	-0.277271	0.00692772
P8452_12201	P8452_12201		CP125838.1	8179751	8180200	Wilt Survival	-0.261254	0.00771157
P8452_12201	P8452_12201		CP125838.1	8179751	8180200	Wilt VWC	-0.00701249	0.0372597
P8452_12214	P8452_12214		CP125838.1	8282795	8283211	Wilt Survival	-0.232452	0.0247155
P8452_12219	P8452_12219		CP125838.1	8295296	8299156	Wilt VWC	0.00696593	0.028309
P8452_12219	P8452_12219		CP125838.1	8295296	8299156	Wilt Survival	0.206589	0.03035
P8452_12227	P8452_12227		CP125838.1	8352373	8355850	Wilt VWC	0.00651906	0.0405217
P8452_12261	P8452_12261		CP125838.1	8903184	8905465	Wilt VWC	0.00746453	0.0175159
P8452_12345	PHL7		CP125838.1	9672557	9674571	Wilt VWC	0.00661812	0.0372358
P8452_12368	P8452_12368		CP125838.1	9919591	9921828	Wilt VWC	-0.00725427	0.0368792
P8452_12390	P8452_12390		CP125838.1	10068530	10070762	Wilt VWC	-0.00794211	0.0153324
P8452_12407	P8452_12407	grey	CP125838.1	10260792	10280037	Wilt Survival	-0.205947	0.0300936
P8452_12494	P8452_12494		CP125838.1	11231823	11234785	Wilt VWC	0.00763496	0.0151413
P8452_12503	P8452_12503		CP125838.1	11316701	11326900	Wilt VWC	0.00754567	0.0160761
P8452_12503	P8452_12503		CP125838.1	11316701	11326900	Wilt Survival	0.198749	0.0374439
P8452_12508	P8452_12508		CP125838.1	11347860	11351419	Wilt VWC	-0.00808622	0.0270312
P8452_12530	P8452_12530		CP125838.1	11667344	11682685	Wilt VWC	-0.00663608	0.0400725
P8452_12550	P8452_12550		CP125838.1	11828639	11830603	Wilt Survival	-0.263804	0.0212878
P8452_12595	PFD3		CP125838.1	12407345	12412589	Wilt VWC	-0.00692734	0.035403
P8452_12595	PFD3		CP125838.1	12407345	12412589	Wilt Survival	-0.202251	0.0411455
P8452_12623	P8452_12623	brown	CP125838.1	12626812	12627054	Wilt VWC	0.00837477	0.00821725
P8452_12626	P8452_12626		CP125838.1	12666425	12667192	Wilt Survival	-0.245291	0.00929905
P8452_12636	P8452_12636	turquoise	CP125838.1	12776094	12778193	Wilt VWC	-0.00819443	0.0367624
P8452_12660	P8452_12660		CP125838.1	13044053	13045829	Wilt VWC	-0.00807636	0.0288928
P8452_12694	P8452_12694	brown	CP125838.1	13359501	13361840	Wilt VWC	-0.00690323	0.0499168
P8452_12694	P8452_12694	brown	CP125838.1	13359501	13361840	Wilt Survival	-0.248271	0.0164056
P8452_12712	P8452_12712		CP125838.1	13586309	13587208	Wilt VWC	-0.00773136	0.0436363
P8452_12732	P8452_12732		CP125838.1	13832793	13838955	Wilt Survival	-0.1969	0.0461954
P8452_12737	P8452_12737		CP125838.1	13905880	13909552	Wilt Survival	-0.268743	0.00358028
P8452_12737	P8452_12737		CP125838.1	13905880	13909552	Wilt VWC	-0.00658199	0.0409254
P8452_12818	P8452_12818		CP125838.1	14573070	14574305	Wilt VWC	0.00796242	0.0148926
P8452_12871	P8452_12871	brown	CP125838.1	15131336	15132964	Wilt Survival	-0.201354	0.0347237
P8452_12927	P8452_12927		CP125838.1	15892360	15893770	Wilt Survival	-0.199543	0.041326
P8452_13003	P8452_13003	grey	CP125838.1	17396818	17397956	Wilt VWC	0.00655804	0.0443344
P8452_13034	PCMPH81		CP125838.1	17949402	17952077	Wilt Survival	0.209713	0.0273813
P8452_13042	P8452_13042		CP125838.1	18075491	18076499	Wilt Survival	-0.238124	0.0271608
P8452_13084	FTSH2		CP125838.1	18430785	18433301	Wilt VWC	-0.0117833	0.00545175
P8452_13123	P8452_13123		CP125838.1	19001766	19005785	Wilt VWC	0.00714532	0.0351753
P8452_13151	P8452_13151		CP125838.1	19338514	19342056	Wilt VWC	-0.00669699	0.0463949
P8452_13284	ACA8		CP125838.1	21448037	21461182	Wilt VWC	-0.0081804	0.029786
P8452_13284	ACA8		CP125838.1	21448037	21461182	Wilt Survival	-0.259817	0.0205109
P8452_13289	P8452_13289	brown	CP125838.1	21542737	21543270	Wilt Survival	-0.208145	0.0284371
P8452_13295	GRXC4	brown	CP125838.1	21628390	21631090	Wilt VWC	-0.00745229	0.0175607
P8452_13328	P8452_13328		CP125838.1	22448629	22451748	Wilt Survival	-0.284006	0.00189413
P8452_13376	MKK2		CP125838.1	23271005	23274463	Wilt VWC	-0.00655385	0.0478408
P8452_13383	GPC1		CP125838.1	23334378	23338538	Wilt VWC	-0.00641835	0.0492038
P8452_13405	P8452_13405		CP125838.1	23600265	23604661	Wilt Survival	-0.224242	0.0379933
P8452_13476	P8452_13476		CP125838.1	25296141	25296884	Wilt VWC	-0.00669699	0.0463949
P8452_13517	P8452_13517		CP125838.1	26100882	26107458	Wilt Survival	-0.297704	0.0120039
P8452_13553	P8452_13553		CP125838.1	26805877	26806797	Wilt VWC	0.00677977	0.038813
P8452_13653	ERDJ2A		CP125838.1	29194212	29198851	Wilt Survival	-0.198199	0.0374564
P8452_13695	P8452_13695		CP125838.1	30079236	30079523	Wilt VWC	-0.00669699	0.0463949
P8452_13795	P8452_13795		CP125838.1	33325364	33329112	Wilt VWC	0.00720533	0.0270366
P8452_13813	P8452_13813		CP125838.1	34590120	34593913	Wilt Survival	-0.197063	0.0400622
P8452_14081	INT2	turquoise	CP125838.1	39309618	39320995	Wilt VWC	-0.00805588	0.0492283
P8452_14093	P8452_14093	turquoise	CP125838.1	39633385	39634115	Wilt Survival	-0.249894	0.0278647
P8452_14105	P8452_14105		CP125838.1	39730866	39733356	Wilt Survival	-0.19563	0.041917
P8452_14178	P8452_14178		CP125838.1	41037278	41039459	Wilt VWC	0.00741134	0.0181119
P8452_14187	P8452_14187		CP125838.1	41189192	41192534	Wilt VWC	-0.0074205	0.0233274
P8452_14188	P8452_14188		CP125838.1	41200675	41207979	Wilt Survival	0.212252	0.0362586
P8452_14210	STP7		CP125838.1	41463505	41466314	Wilt VWC	0.00659886	0.0485036
P8452_14279	P8452_14279		CP125838.1	43330031	43330378	Wilt VWC	-0.00723085	0.021324
P8452_14279	P8452_14279		CP125838.1	43330031	43330378	Wilt Survival	-0.218781	0.0200772
P8452_14303	P8452_14303		CP125838.1	44277967	44279732	Wilt VWC	-0.0103389	0.00300102
P8452_14303	P8452_14303		CP125838.1	44277967	44279732	Wilt Survival	-0.335748	0.00104566
P8452_14339	P8452_14339		CP125838.1	44782595	44788925	Wilt Survival	0.208183	0.0339742
P8452_14371	HHP2		CP125838.1	45095468	45100067	Wilt VWC	-0.0101471	0.00833596
P8452_14402	P8452_14402		CP125838.1	45626324	45630950	Wilt VWC	0.00633842	0.0472868
P8452_14409	P8452_14409		CP125838.1	45703340	45705674	Wilt Survival	0.215648	0.0280017
P8452_14409	P8452_14409		CP125838.1	45703340	45705674	Wilt VWC	0.00775974	0.0166356
P8452_14411	P8452_14411		CP125838.1	45736835	45741740	Wilt VWC	0.00673904	0.033412
P8452_14417	P8452_14417	red	CP125838.1	45817734	45818403	Wilt VWC	-0.00662939	0.0377145
P8452_14417	P8452_14417	red	CP125838.1	45817734	45818403	Wilt Survival	-0.237911	0.0109549
P8452_14420	P8452_14420		CP125838.1	45836297	45841479	Wilt VWC	-0.00714798	0.0335404
P8452_14420	P8452_14420		CP125838.1	45836297	45841479	Wilt Survival	-0.199178	0.0499637
P8452_14429	P8452_14429	brown	CP125838.1	45991047	45992413	Wilt Survival	-0.250309	0.0280861
P8452_14454	P8452_14454	brown	CP125838.1	46400782	46404533	Wilt Survival	-0.203195	0.0422045
P8452_14473	P8452_14473		CP125838.1	46634508	46636043	Wilt VWC	0.00660086	0.0378377
P8452_14473	P8452_14473		CP125838.1	46634508	46636043	Wilt Survival	0.212423	0.0247333
P8452_14506	P8452_14506		CP125838.1	47149532	47154564	Wilt VWC	0.00795976	0.0101788
P8452_14526	HINT1	brown	CP125838.1	47424580	47426974	Wilt Survival	-0.274367	0.0024257
P8452_14526	HINT1	brown	CP125838.1	47424580	47426974	Wilt VWC	-0.00988283	0.000825556
P8452_14529	AREB3		CP125838.1	47440009	47442598	Wilt VWC	-0.00741601	0.0178409
P8452_14539	ASD1		CP125838.1	47526299	47540463	Wilt VWC	0.00748429	0.0167021
P8452_14600	P8452_14600	yellow	CP125838.1	48397495	48397923	Wilt VWC	-0.00644293	0.0454777
P8452_14600	P8452_14600	yellow	CP125838.1	48397495	48397923	Wilt Survival	-0.196379	0.0417813
P8452_14618	LHT1	turquoise	CP125838.1	48727738	48733565	Wilt Survival	-0.225515	0.0397491
P8452_14618	LHT1	turquoise	CP125838.1	48727738	48733565	Wilt VWC	-0.00731301	0.0460677
P8452_14668	P8452_14668		CP125838.1	49336374	49338604	Wilt Survival	-0.254302	0.0197145
P8452_14771	SYP81		CP125838.1	50465489	50470999	Wilt VWC	-0.0066999	0.0394504
P8452_14771	SYP81		CP125838.1	50465489	50470999	Wilt Survival	-0.272311	0.00349366
P8452_14779	P8452_14779		CP125838.1	50645152	50647658	Wilt VWC	0.00633842	0.0472868
P8452_14784	P8452_14784		CP125838.1	50691308	50695644	Wilt Survival	-0.232832	0.0129662
P8452_14784	P8452_14784		CP125838.1	50691308	50695644	Wilt VWC	-0.00645236	0.0434371
P8452_14791	P8452_14791		CP125838.1	50820287	50823687	Wilt VWC	0.00683176	0.0313677
P8452_14799	PBG1		CP125838.1	50968836	50970923	Wilt VWC	0.00677289	0.0361951
P8452_14802	P8452_14802		CP125838.1	50994391	50995875	Wilt VWC	0.007773	0.0131672
P8452_14819	P8452_14819		CP125838.1	51174918	51179958	Wilt VWC	0.0071875	0.0227946
P8452_14852	P8452_14852		CP125838.1	51772119	51772658	Wilt Survival	-0.209529	0.031349
P8452_14852	P8452_14852		CP125838.1	51772119	51772658	Wilt VWC	-0.00681384	0.0362513
P8452_14866	P8452_14866		CP125838.1	52054547	52057715	Wilt Survival	-0.23756	0.0136045
P8452_14871	P8452_14871		CP125838.1	52097449	52100472	Wilt Survival	-0.310039	0.0220044
P8452_14871	P8452_14871		CP125838.1	52097449	52100472	Wilt VWC	-0.0133794	0.00190339
P8452_14892	P8452_14892		CP125838.1	52435047	52442783	Wilt VWC	0.00865304	0.0045713
P8452_14893	P8452_14893		CP125838.1	52444460	52450762	Wilt VWC	0.00673591	0.0342095
P8452_14948	P8452_14948		CP125838.1	53103040	53103639	Wilt Survival	0.211745	0.027107
P8452_14953	P8452_14953		CP125838.1	53160027	53163952	Wilt VWC	-0.00957287	0.0122001
P8452_15035	P8452_15035		CP125838.1	54260754	54263443	Wilt VWC	0.00711981	0.0237106
P8452_15069	HKT1		CP125838.1	54605991	54610730	Wilt VWC	0.00719426	0.0225955
P8452_15154	P8452_15154	brown	CP125839.1	557704	558088	Wilt VWC	0.00657144	0.0448676
P8452_15158	AKT2		CP125839.1	582278	589713	Wilt Survival	-0.216819	0.0350201
P8452_15199	P8452_15199		CP125839.1	909638	912262	Wilt VWC	-0.00909323	0.00931725
P8452_15199	P8452_15199		CP125839.1	909638	912262	Wilt Survival	-0.254499	0.0163676
[truncated: 3,104 more rows]

## Sheet: Table S8
Table S8	Genes with significant range:phenotype interactions.
[truncated: 8,430 more rows]

[truncated: 1 more sheets: Table S9]
